# Supplementary material for: De Novo Mutation Rate Variation and Its Determinants in Chlamydomonas
Source: Mol Biol Evol. 2021 May 5;38(9):3709–23. doi: 10.1093/molbev/msab140 (PMC8383909; doi:10.1093/molbev/msab140)
Supplement: msab140_Supplementary_Data [file msab140_supplementary_data.zip › Table S1.xlsx]

## Sheet: mut
Table S1. Mutations found in Chlamydomonas incerta MA lines. The table includes contig, position, reference and alternate alleles, and MA line for all SNM and INDELs found.
CONTIG	POS	REF	ALT	MA LINE
C0001	138027	T	TG	L27
C0001	146699	C	CGT	L08
C0001	153638	C	G	L29
C0001	292749	C	T	L19
C0001	338617	G	A	L27
C0001	444920	G	A	L04
C0001	558031	G	C	L15
C0001	581966	G	T	L27
C0001	642539	A	T	L27
C0001	649477	A	G	L29
C0001	660470	T	G	L10
C0001	689734	C	G	L20
C0001	888366	T	C	L13
C0001	943722	A	ATG	L27
C0001	963622	G	A	L20
C0001	965831	C	T	L27
C0001	1029531	G	A	L25
C0001	1123374	AG	A	L27
C0001	1180538	C	T	L30
C0001	1187627	C	T	L27
C0001	1228294	A	G	L07
C0001	1283271	C	T	L07
C0001	1320645	C	T	L18
C0001	1389099	TAC	T	L30
C0001	1433147	G	T	L27
C0001	1442724	T	C	L05
C0001	1444537	GC	G	L21
C0001	1487550	G	A	L29
C0001	1548809	T	C	L01
C0001	1644738	AC	A	L27
C0001	1693694	C	G	L27
C0001	1701100	G	T	L18
C0001	1701760	G	A	L27
C0001	1729763	G	A	L27
C0001	1740229	TGACAACATGCACTTCCAACATGCACCC	T	L13
C0001	1863240	A	G	L27
C0001	1871049	C	T	L27
C0001	1896355	C	G	L20
C0001	1903408	C	T	L27
C0001	1948913	G	T	L14
C0001	1975128	G	GC	L27
C0001	1997647	T	TTACCCGCC	L15
C0001	2011156	C	T	L01
C0001	2025550	G	GC	L27
C0001	2030477	G	A	L24
C0001	2100381	T	C	L27
C0001	2121714	G	A	L27
C0001	2138511	C	T	L26
C0001	2195862	C	T	L27
C0001	2197378	G	A	L15
C0001	2198386	C	T	L22
C0001	2270487	G	T	L13
C0001	2293813	AG	A	L27
C0001	2369257	G	T	L09
C0001	2390421	AC	A	L23
C0001	2410518	T	C	L27
C0001	2419422	G	T	L27
C0001	2455733	C	T	L27
C0001	2494871	G	T	L19
C0001	2512791	C	T	L27
C0001	2563134	AAC	A	L22
C0001	2580055	T	C	L27
C0001	2582762	T	A	L10
C0001	2632246	G	A	L23
C0001	2707709	G	A	L08
C0001	2725177	G	A	L27
C0001	2725528	GGCCAT	G	L18
C0001	2727445	G	A	L27
C0001	2749939	AGGGGGGGGCGCA	AGGGGGGGCGCA	L27
C0001	2769246	T	C	L27
C0001	2902686	A	C	L01
C0001	2923929	T	A	L18
C0001	2961645	A	T	L01
C0001	2964030	C	A	L27
C0001	2964124	A	C	L27
C0001	2964136	CCA	C	L27
C0001	2964139	C	G	L27
C0001	2973796	C	T	L20
C0001	2980434	C	T	L08
C0001	2989773	A	G	L27
C0001	3142953	C	A	L04
C0001	3160899	C	T	L27
C0001	3211330	C	A	L01
C0001	3286978	C	T	L27
C0001	3350767	T	G	L23
C0001	3352710	AC	A	L27
C0001	3380749	G	T	L20
C0001	3390918	G	T	L27
C0001	3411918	AG	A	L28
C0001	3449519	C	T	L15
C0001	3460477	A	G	L08
C0001	3466522	T	C	L09
C0001	3477440	A	G	L25
C0001	3541886	AAGG	A	L27
C0001	3562813	G	A	L21
C0001	3563293	G	A	L24
C0001	3565402	C	T	L27
C0001	3567533	G	A	L27
C0001	3569570	C	T	L27
C0001	3608165	AC	A	L20
C0001	3645931	C	T	L27
C0001	3684396	C	T	L06
C0001	3742722	G	A	L24
C0001	3786124	C	T	L27
C0001	3874453	C	T	L04
C0001	3919891	A	G	L05
C0001	3990322	G	T	L27
C0001	3991327	A	C	L22
C0001	4018697	T	C	L27
C0001	4025478	G	A	L27
C0001	4042573	C	A	L14
C0001	4043906	C	T	L23
C0001	4079695	T	C	L27
C0001	4094797	G	A	L27
C0001	4098901	CG	C	L27
C0001	4136623	G	A	L27
C0001	4206410	G	GC	L18
C0001	4249518	G	A	L27
C0001	4285910	CG	C	L27
C0001	4309414	C	CCCT	L30
C0001	4312575	C	T	L27
C0001	4325776	G	GC	L27
C0001	4359880	C	A	L22
C0001	4369757	G	C	L25
C0001	4372575	T	TTG	L08
C0001	4383330	TGATTTATGGAGCGCGGGGAGGGATGTGAGCGAACGCGTGTGTATGGAGCGGTGGGGGTGGCTCGCGTTTTGGTGGGTAAAGGTGCAGGCCAAGCATTCTTTGCGGGGCGGGAATGATTTACAGTCTGCGCTGGGGTGTCAGCCGCTGCAATCTTCGCATGGAACGACGTTGCAAGTG	T	L10
C0001	4391872	C	T	L07
C0001	4405205	G	A	L15
C0001	4410110	T	C	L27
C0001	4427571	TG	T	L27
C0001	4448747	C	T	L19
C0001	4457441	C	T	L25
C0001	4543959	C	G	L27
C0001	4564442	C	G	L14
C0001	4610253	G	GGT	L27
C0001	4610558	T	C	L23
C0001	4673917	G	A	L21
C0001	4696486	G	C	L18
C0001	4857048	CCAG	C	L18
C0001	4868233	C	T	L01
C0001	4901540	G	A	L27
C0001	4994171	C	T	L27
C0001	4994175	T	TCC	L27
C0001	5052781	A	T	L14
C0001	5092344	G	A	L24
C0001	5287401	A	AG	L21
C0001	5298648	CG	C	L27
C0001	5309093	CCCT	C	L23
C0001	5390338	CGGGGCGTA	C	L21
C0001	5586282	GC	G	L24
C0001	5593535	C	T	L24
C0001	5633506	C	T	L27
C0001	5672108	C	T	L27
C0001	5679099	C	T	L20
C0001	5718280	T	C	L09
C0001	5722212	C	T	L23
C0001	5789397	G	C	L10
C0001	5940711	G	A	L24
C0001	5980986	T	C	L07
C0001	6001714	C	A	L30
C0001	6012815	C	T	L18
C0001	6037192	G	A	L18
C0001	6133115	C	T	L14
C0001	6175143	C	T	L27
C0001	6176304	G	A	L27
C0001	6196022	C	T	L07
C0001	6199259	G	A	L08
C0001	6204571	A	C	L30
C0001	6339158	G	C	L10
C0001	6345170	C	G	L18
C0002	35799	C	A	L23
C0002	57469	C	T	L01
C0002	89900	G	C	L30
C0002	234463	T	G	L27
C0002	334730	C	G	L29
C0002	484650	G	T	L15
C0002	544145	G	A	L25
C0002	575537	C	T	L27
C0002	592388	CGT	C	L08
C0002	593598	C	A	L27
C0002	614104	C	T	L27
C0002	614867	G	A	L30
C0002	762462	G	C	L29
C0002	821072	G	A	L30
C0002	886447	T	A	L03
C0002	951722	C	G	L29
C0002	954300	A	G	L27
C0002	1055215	A	AG	L01
C0002	1075146	T	C	L25
C0002	1216847	C	A	L25
C0002	1270659	C	A	L27
C0002	1342353	TC	T	L27
C0002	1391237	G	GC	L27
C0002	1402440	G	A	L27
C0002	1503744	C	T	L19
C0002	1562267	A	G	L27
C0002	1630849	G	A	L09
C0002	1647315	C	G	L24
C0002	1648951	G	A	L27
C0002	1649730	C	T	L24
C0002	1670245	C	T	L27
C0002	1709363	G	A	L27
C0002	1720701	G	A	L27
C0002	1760004	G	A	L27
C0002	2007627	C	T	L27
C0002	2149646	C	G	L20
C0002	2152775	G	A	L27
C0002	2273362	G	A	L27
C0002	2509255	C	T	L27
C0002	2676270	C	T	L24
C0002	2733108	C	T	L29
C0002	2791970	G	A	L27
C0002	2824322	CCTG	C	L20
C0002	2840507	G	A	L01
C0002	2867360	C	T	L10
C0002	2887254	T	G	L18
C0002	2942086	G	A	L14
C0002	2948106	G	A	L24
C0002	2949136	C	T	L27
C0002	2987123	A	AC	L01
C0002	3001719	G	A	L25
C0002	3006458	A	G	L07
C0002	3047699	GAC	G	L10
C0002	3070076	G	GC	L22
C0002	3091596	T	A	L15
C0002	3101651	C	T	L27
C0002	3148780	A	G	L21
C0002	3228874	G	C	L23
C0002	3284871	C	T	L27
C0002	3305302	G	C	L08
C0002	3343519	C	T	L27
C0002	3554043	G	A	L27
C0002	3580629	T	TTGC	L01
C0002	3638641	A	C	L27
C0002	3643126	A	G	L27
C0002	3643696	C	T	L27
C0002	3738479	T	TG	L23
C0002	3809864	G	T	L27
C0002	3811709	C	T	L07
C0002	3820997	G	GGCT	L18
C0002	3869773	G	A	L27
C0002	3952222	A	AG	L27
C0002	4021753	G	A	L27
C0002	4068960	C	G	L23
C0002	4082256	T	TC	L15
C0002	4083891	G	A	L10
C0002	4101426	C	A	L23
C0002	4114070	G	C	L18
C0002	4149922	G	A	L27
C0002	4204937	A	G	L24
C0002	4226253	C	CCA	L27
C0002	4278079	AG	A	L27
C0002	4328941	G	A	L15
C0002	4364732	G	C	L25
C0002	4368958	G	A	L10
C0002	4384980	C	G	L27
C0002	4396131	A	C	L24
C0002	4405905	G	A	L27
C0002	4418257	TC	T	L27
C0002	4473117	C	CG	L27
C0002	4561393	G	C	L09
C0002	4583121	G	A	L27
C0002	4695490	A	AC	L27
C0002	4704081	C	T	L08
C0002	4704267	TG	T	L25
C0002	4724936	T	TG	L23
C0002	4852971	GGGTGT	GTCG	L24
C0003	22094	C	T	L27
C0003	25551	CA	C	L07
C0003	83132	C	T	L27
C0003	124279	C	G	L01
C0003	126730	G	A	L19
C0003	128937	C	T	L27
C0003	129115	GC	G	L27
C0003	146698	A	AG	L27
C0003	161997	G	A	L27
C0003	181961	C	T	L27
C0003	190757	GGCAA	G	L01
C0003	239879	C	T	L21
C0003	241063	G	C	L23
C0003	243809	C	G	L21
C0003	274257	C	G	L30
C0003	316349	C	T	L20
C0003	428175	C	T	L24
C0003	431688	G	A	L27
C0003	473662	G	C	L23
C0003	526643	T	TG	L27
C0003	587038	A	G	L27
C0003	619145	A	G	L27
C0003	707083	C	CG	L15
C0003	711434	TCCACCA	T	L18
C0003	826295	T	C	L27
C0003	842002	C	A	L27
C0003	864200	A	C	L08
C0003	882754	T	TG	L08
C0003	891088	T	G	L21
C0003	911086	G	A	L27
C0003	922476	CTG	C	L27
C0003	946780	T	C	L27
C0003	960802	G	A	L08
C0003	990221	T	G	L01
C0003	992880	TGGTGTTGAGCATGGCTGTCACGGTGATAGCTGTGAGCTACACACCCACGCTGTCTTACCTCCATCCTCCCCATCCCTTACGAGTGCGGAGGCGTTTTCTACCGCGCATGCATCCGCACGAGACGAGCTCGCTCGCGCCCTTGTGTCCCTCACTCCCGCCGCCCACTCACCTGTACGCCCTCGTCGCCCAGGTTGTCCAGCTTGGACAGCACCAGGCTCTTCAGCGCCGGCAGCAGCCCTCCGCCCCCTCCTCCTGGCCCGCTGCCACCTGAACCGACACTTGCCGCCACGCCGCCGCCACCGCCCGCGCCACCGCCTGCGCCTGCGGCCCCAGCCGCGGCGCCCTCCGGCGCCGTCGCGGCCCCTGGTGTCCCAGCCCCGCCGCCGCCTGCCGCGCTG…	T	L01
C0003	997536	C	T	L24
C0003	1040032	C	T	L19
C0003	1090220	C	T	L15
C0003	1128219	C	T	L08
C0003	1147152	C	T	L01
C0003	1175762	A	AT	L07
C0003	1206694	G	T	L15
C0003	1213552	C	A	L19
C0003	1269599	G	GTT	L14
C0003	1369310	A	G	L27
C0003	1407800	C	T	L05
C0003	1411860	C	A	L15
C0003	1413347	A	C	L23
C0003	1493616	T	G	L13
C0003	1502486	G	A	L24
C0003	1522910	G	A	L27
C0003	1542459	C	T	L27
C0003	1558989	G	GC	L19
C0003	1559783	G	C	L05
C0003	1600125	A	C	L08
C0003	1671540	G	T	L11
C0003	1753718	G	A	L20
C0003	1993839	T	A	L20
C0003	2084215	G	A	L27
C0003	2091853	C	CCA	L25
C0003	2133263	TC	T	L27
C0003	2188968	T	C	L07
C0003	2215517	C	A	L27
C0003	2245742	C	T	L27
C0003	2265582	G	C	L01
C0003	2285889	TAGTTATTACACGCTGCTCGCATAGACTGCTGCTCCCCCTCCTAGCGTTAGGCATGCAAGCCCAGCTGCCCGCGCTTTGGGCCCACCTCCCTCCGGCTCCCAACCTCCCCTGCTCCCAACCGTCACACGGTGGCTGAGCCGCAGTCCCGCCTGCCCTACGCCCGGCGCCCCGGCCCAATGTGATCGAAATGCTTGGCAGCAAATGCAAATGCC	T	L01
C0003	2310031	C	A	L30
C0003	2311090	C	T	L27
C0003	2369992	C	CA	L18
C0003	2409177	G	A	L27
C0003	2430227	G	A	L27
C0003	2478807	C	T	L27
C0003	2599032	C	T	L08
C0003	2709290	G	A	L20
C0003	2822271	C	CCA	L27
C0003	2838127	C	T	L27
C0003	2865359	G	A	L27
C0003	2866370	C	T	L27
C0003	2948963	GC	G	L27
C0003	2974992	T	TAAC	L07
C0003	2992182	C	T	L27
C0003	2995108	G	A	L27
C0003	3040046	T	G	L24
C0003	3063644	T	C	L27
C0003	3090257	G	A	L27
C0003	3091024	GA	G	L29
C0003	3201194	C	T	L21
C0003	3258319	G	T	L19
C0003	3280064	C	T	L27
C0003	3280189	TCACTC	T	L15
C0003	3280194	CTT	C	L15
C0003	3306234	A	G	L24
C0003	3411377	C	T	L27
C0003	3416904	C	T	L27
C0003	3444298	A	C	L20
C0003	3536259	A	G	L08
C0003	3537733	T	TG	L27
C0003	3558746	AGTTACCACGCCGCTGTGGCCCCTGCCGGCGCCACGGGCTCTTCCTTACCTCCGCCCATACAGATTACCCCAGAAGCTGTGTCTCATCCCTCGGAGTAATTTTCCGATGTGTTCTTAAATATTGCGCACTAATAATATATTTTTGCGACAAACATTTGGAACGGTATGTTTGGACGCACGTGGGGGCCCTACACAGGCTTGGGACTTCCACATTTTTAGAATTATATATGCTAT	A	L24
C0003	3569899	C	A	L24
C0003	3678034	CGT	C	L27
C0003	3711345	C	A	L14
C0003	3802363	AC	A	L04
C0003	3811864	T	A	L07
C0003	3844998	A	G	L27
C0003	3855451	C	T	L27
C0003	3867220	AG	A	L27
C0003	3947394	C	T	L29
C0003	4031139	C	T	L27
C0003	4191151	G	T	L01
C0003	4229771	ACC	A	L27
C0003	4253546	C	T	L27
C0003	4348634	G	A	L27
C0003	4542096	G	A	L09
C0003	4622994	A	G	L13
C0003	4643273	A	G	L27
C0003	4685018	C	CA	L21
C0003	4685074	G	A	L09
C0003	4691882	C	A	L27
C0003	4697019	C	A	L18
C0003	4748185	C	T	L09
C0003	4750644	GC	G	L27
C0004	14555	G	GC	L30
C0004	23428	G	A	L27
C0004	96400	GGGAGGCGCAAGTGTGCGCTCCCCTGTTTTGCAGTGT	G	L27
C0004	108742	A	G	L21
C0004	121107	G	A	L27
C0004	155671	C	A	L25
C0004	202774	T	C	L27
C0004	233397	A	G	L01
C0004	316244	G	T	L27
C0004	330251	T	C	L27
C0004	348023	C	T	L21
C0004	461194	C	T	L29
C0004	474477	C	T	L15
C0004	521610	T	G	L08
C0004	546124	G	GC	L25
C0004	576314	CGCT	C	L23
C0004	632098	T	TC	L09
C0004	635139	G	C	L18
C0004	675974	G	A	L27
C0004	679618	C	T	L19
C0004	715838	G	C	L23
C0004	762855	G	GGTGCGT	L21
C0004	851864	T	G	L14
C0004	926122	A	T	L20
C0004	953411	C	CG	L29
C0004	971186	C	G	L19
C0004	1020823	C	T	L23
C0004	1059780	G	GC	L20
C0004	1070204	CGTTACATCGCCCTAAAACGCCATCGTCAAGTTCGCATTGTCTCACAACCATGCCAAGTCCGCAACCAACCAGCTCCTACGGGTACCTGCGAGCAGAGAACGCACGTCTTCTTTCACGGTAGGGGGCGGCCGCCCGTGGTGGCGCTTCCCCGGGGGGGGGGGCGGCCGCCCGTGGTGGCGCTTCCCCGGGGGGGGGGGCGGCCGCCCGTGGTGGCGCTTCCCCGAAGCTCAGAACGCAGCTATCGGCCACTAGAGCCCCGAGCGAAGCACCTATCGTAGCTACGAAAACGTAACGCCGAAATTAGCCGCAAACAGCAGCACAGCCCAGATAAACTCCGCACGAGCACACGCTGTACCCCATGCAGGGGGACTCCGTTCCGGAACGTAGGAAACCTAG	C	L15
C0004	1078581	T	G	L27
C0004	1116561	TAGCAGC	T	L22
C0004	1307968	C	T	L27
C0004	1328755	AC	A	L27
C0004	1369624	A	G	L27
C0004	1465802	C	G	L23
C0004	1466298	A	G	L14
C0004	1474875	T	C	L27
C0004	1485900	C	T	L25
C0004	1494914	A	T	L08
C0004	1518272	T	TG	L03
C0004	1593941	C	A	L30
C0004	1670496	C	T	L01
C0004	1707449	G	T	L25
C0004	1763072	G	A	L27
C0004	1765828	C	T	L27
C0004	1828446	A	C	L01
C0004	1839263	G	GC	L19
C0004	1842922	G	A	L01
C0004	1922350	G	A	L27
C0004	1956326	T	C	L27
C0004	1967261	G	C	L20
C0004	2074667	C	A	L25
C0004	2107749	G	A	L27
C0004	2386551	G	A	L27
C0004	2409169	CTGTCAGGCCGTGGCCGGCCGATGGGTCCGGATGGCAGTCGGATGAGGAATCGCCCGTTCGCCGCAAGACGCCAGGAGTGCGCCAGGAGTGCCATGCCATAACATACGTGCGCTCCTGTAACACAATACGCACGCTTTAAGACACACACTCGTGCGCGGAGGTTGAGCCAACCATCGATACACAATCAAAGGTCACTTTCGGTTTCGGCAAAGCGCAGCGTCGCTGCTTCAAGCAAAGCTTCTCGACCGGTCACGTCACTCGCAACAAAAATGCATCTTTCCTTAGAAGTAAGTAAATACCT	C	L25
C0004	2542652	C	G	L27
C0004	2575605	G	T	L27
C0004	2583118	C	T	L27
C0004	2681786	A	T	L01
C0004	2822215	G	A	L27
C0004	2897303	G	A	L21
C0004	2930348	GC	G	L27
C0004	3105912	G	A	L20
C0004	3119687	C	T	L27
C0004	3127114	C	G	L01
C0004	3140360	G	C	L25
C0004	3173231	ACACAG	A	L30
C0004	3209154	T	G	L27
C0004	3255283	TGACTCACC	T	L08
C0004	3274897	C	A	L27
C0004	3305253	C	CG	L15
C0004	3338285	A	G	L29
C0004	3364536	C	T	L27
C0004	3398934	G	A	L15
C0004	3407623	T	A	L15
C0004	3422340	G	A	L18
C0004	3454018	G	A	L27
C0004	3549368	G	C	L09
C0004	3563446	G	A	L30
C0004	3702224	T	A	L29
C0004	3723718	C	T	L23
C0004	3726650	C	A	L27
C0004	3735907	C	T	L24
C0004	3763533	G	T	L27
C0004	3765195	G	A	L13
C0004	3780573	G	C	L18
C0004	3802754	G	GC	L25
C0004	3810277	C	CCA	L27
C0004	3893232	C	T	L27
C0004	4024913	G	T	L01
C0004	4042708	A	T	L01
C0004	4049190	G	A	L27
C0004	4057845	G	A	L29
C0004	4062130	T	A	L01
C0004	4154357	A	ATG	L27
C0005	76269	T	C	L24
C0005	103838	A	AG	L27
C0005	350838	C	T	L29
C0005	593490	C	T	L27
C0005	675496	C	CA	L24
C0005	693573	T	TG	L27
C0005	819858	C	T	L01
C0005	879500	G	C	L28
C0005	941945	G	A	L27
C0005	1041162	CTGCGCGTTTGCGGGCGCACAGCTTGGCAGCAGCCGCGACTCACCGTACAGGTCCGAGGCCTTGGTCAGGTTGCCGTGCTGCCGGACCTCGGGGCCTGCACGTGGAAGCGAGAGCCCATCACCTGTTAGCACACACGCGCTTGCAACAGCCAGCCACGCGCATGTAGCATTGCGGTTGCCAGCCCCCGCCCCGGCACACGGCACACGGCTCACTGGCGTAGAAGGGCGTGCCGGTGCGGTTGTTGTCCACCGAGTGCTGCTCCGGGTCCATCTTGACGCTCAGCCCAAAGTCCGCCAGCTTGGCGACGTAGCGGCCGGGCCGGCTGAGGTCCGCCTTCAGCAGGATGTTGCCTGCGCGTGAGCGAGCGAGCATGGGCGAGTGGGCGAGGTCCATCAGTG…	C	L01
C0005	1062090	G	A	L01
C0005	1104948	A	AC	L27
C0005	1200049	C	G	L29
C0005	1246068	G	A	L15
C0005	1347440	T	TG	L25
C0005	1377550	AG	A	L15
C0005	1394579	GC	G	L27
C0005	1421873	A	G	L27
C0005	1437412	G	C	L20
C0005	1454448	A	G	L23
C0005	1454736	G	GC	L27
C0005	1556473	C	T	L27
C0005	1560421	C	T	L27
C0005	1569281	T	A	L20
C0005	1643199	G	A	L27
C0005	1699207	G	A	L27
C0005	1729300	C	T	L27
C0005	1757514	C	A	L19
C0005	1816100	C	A	L27
C0005	1887889	G	GC	L27
C0005	1901663	G	GCA	L27
C0005	1901710	T	TAC	L27
C0005	1907329	G	A	L01
C0005	1981090	G	A	L27
C0005	1984935	A	C	L27
C0005	2028324	G	A	L18
C0005	2064075	C	T	L27
C0005	2082055	TGCC	T	L18
C0005	2120670	C	T	L27
C0005	2148564	A	AC	L21
C0005	2153133	G	A	L29
C0005	2188249	C	G	L20
C0005	2209207	GCAGCTGCGCCGCGGCCGCGGCCGGCGCCAAAATCGGCACCTCACC	G	L01
C0005	2226535	G	A	L27
C0005	2342073	CA	C	L24
C0005	2376442	G	GCA	L20
C0005	2404730	GCCCCCCCCGGCCAG	GCCCCCCCCCGGCCAG	L27
C0005	2463648	A	T	L09
C0005	2491955	CGTTTGCGCGCCGGCTCGCTTATCAAGGCTGTGTTTGCAGACATAAAGCAAAAACCACAGTGATTTACAATGATTTACTGCCGCGCCGGGCTTCTCTCGGTTTCGTGGAATTGAATCGTTCGAAATGTTGCCCTTAATTGCTAGTTTGTCCTCGAAGTAGAACCCATTACTGCTAACACGCTCATGCGTGCGGGCCCGGGCCTGCTCTGCTTCTGCCTGTATTTTAGAAAGTCCTGTCTCCAGATGTGTCAGGCGCTGGTCGTGCGCGGTGATCTTCTTGTTCAGAGGTGCGGTGCTGTCTTCGATTTTCGTGAAAATGTCGCCGCACAGGGCCAACAAGTCACCCCGCAGTATTTCAACCGCATCTTGG	C	L15
C0005	2512782	G	A	L20
C0005	2516294	G	T	L01
C0005	2604470	A	AG	L21
C0005	2635634	C	T	L27
C0005	2648019	C	T	L27
C0005	2653139	C	T	L19
C0005	2660379	T	C	L27
C0005	2750814	G	A	L27
C0005	2784037	AC	A	L27
C0005	2806411	A	G	L27
C0005	2816193	C	G	L18
C0005	2817469	G	A	L27
C0005	2820686	G	C	L20
C0005	2832073	T	C	L01
C0005	2989567	C	T	L18
C0005	2999900	C	A	L05
C0005	2999901	C	A	L05
C0005	3068471	CGGGGGGGGCGGTGCA	CGGGGGGGGGCGGTGCA	L27
C0005	3118812	C	G	L24
C0005	3142619	G	A	L27
C0005	3148633	A	AAC	L27
C0005	3153478	T	C	L27
C0005	3170020	G	C	L01
C0005	3202274	T	A	L20
C0005	3252004	C	T	L27
C0005	3279125	G	A	L19
C0005	3302842	A	C	L29
C0005	3302843	GGTGGTC	G	L29
C0005	3309952	C	G	L07
C0005	3311942	T	C	L01
C0005	3367149	G	C	L20
C0005	3439384	G	A	L27
C0006	10280	TG	T	L27
C0006	25104	A	AG	L10
C0006	65713	C	T	L07
C0006	119205	G	T	L27
C0006	131882	A	AAC	L27
C0006	150528	C	A	L27
C0006	192877	A	C	L15
C0006	309710	C	T	L27
C0006	585441	G	C	L01
C0006	728708	G	T	L27
C0006	851612	G	A	L27
C0006	929869	C	G	L29
C0006	975928	G	GC	L14
C0006	1009412	C	A	L18
C0006	1053229	C	T	L29
C0006	1069520	T	A	L20
C0006	1069521	G	T	L20
C0006	1160083	C	T	L27
C0006	1252310	G	A	L24
C0006	1266510	G	A	L27
C0006	1289034	G	T	L20
C0006	1301347	C	T	L15
C0006	1361548	C	T	L27
C0006	1395609	GGT	G	L18
C0006	1397690	G	A	L01
C0006	1416771	A	C	L09
C0006	1446356	A	T	L23
C0006	1447847	C	T	L27
C0006	1488822	G	GACAC	L23
C0006	1507325	CGAG	C	L18
C0006	1530577	G	T	L01
C0006	1578580	G	T	L27
C0006	1584474	AGCTCCG	A	L18
C0006	1603998	A	G	L07
C0006	1625579	TGGGCCGCGGC	T	L09
C0006	1635390	C	T	L29
C0006	1640896	AC	A	L27
C0006	1642501	C	T	L27
C0006	1664791	C	T	L27
C0006	1727197	A	G	L27
C0006	1760027	T	C	L15
C0006	1767601	C	T	L27
C0006	1812100	A	G	L01
C0006	1852909	C	G	L18
C0006	1859147	C	T	L27
C0006	1920909	C	T	L21
C0006	2000522	C	A	L19
C0006	2017069	G	A	L27
C0006	2030147	ACGCTCC	A	L23
C0006	2041931	G	T	L18
C0006	2154826	T	TG	L01
C0006	2231502	G	A	L09
C0006	2346235	C	G	L30
C0006	2373178	T	TG	L10
C0006	2452568	C	T	L27
C0006	2505457	C	T	L04
C0006	2577030	G	C	L25
C0006	2638550	G	A	L27
C0006	2736236	CG	C	L27
C0006	2841081	C	CGATGTGGAT	L20
C0006	2926082	G	T	L27
C0006	2968236	C	T	L27
C0006	3067899	G	GC	L27
C0006	3158363	A	AG	L29
C0006	3172998	G	T	L21
C0006	3196690	CGTTGGTAGGCCTCTTGCCTCCAGGGTCCAGACA	C	L01
C0006	3235720	G	A	L18
C0006	3240823	T	C	L27
C0006	3256437	T	C	L25
C0006	3268571	TGGCC	T	L20
C0006	3273264	T	A	L19
C0006	3333637	C	T	L24
C0006	3347539	T	C	L24
C0007	37338	C	T	L25
C0007	67428	G	GAC	L27
C0007	77233	C	T	L25
C0007	154619	C	T	L27
C0007	206489	C	T	L27
C0007	220512	GGTTACCCCTCTTTGCCTGCCATAGGTGTGTGTTGGACATAGGTGTGTGGTGGTGGTGGGGATGAGATTTGCTCCCATTAGTGCCCTATTCATGCATATTCCTAAATCGTTACTCTAAGCTTTGTAGGTGTGCCCCAGTACGGTATATGTGTGCATACTGCCTGTAGCTGGCAAGCGCATGACGGCAGGACCTGATGTGCT	G	L21
C0007	223674	G	A	L18
C0007	247530	C	T	L04
C0007	330361	G	A	L27
C0007	435249	G	A	L27
C0007	480647	G	C	L25
C0007	538261	C	T	L27
C0007	542200	G	A	L24
C0007	550530	GGACAAGTTCATCGAGCGCGTGAAGGGCTTCAAGTCCGTCATCGACGCCGGCCAGGTGGCACGCAAGACCGTGGACGCCTGCCGCCCCTACCTGGCGCTGGAGCACTTCAACCGCGAGGCCATCGGCAAGAAGTCGGCGGCGGCCGCCGGCCTGTGCGAGTGGGCGGTCAACATCATCAAGTACTACGACGTGGTGCAGGAGGTGGAGCCCAAGCGCCAGGAGCTGGCGGCGGCCAACGCCAAGCTGGAGGAGGCCAACGTCACGTGAGTCCCAGTGCTGCGGCTTTGCTGCGGCTTGGGGCGATGGGGGTGCGGGGATGGGGGGGCTCAAGGGTTGCGCGTGCGCTGGCGGTTGCCAGGCTTAGCGGTGGTGTGCTGTGTACCAGCGCAGGTGTTGGC…	G	L20
C0007	554006	C	T	L27
C0007	603657	C	T	L19
C0007	648895	G	A	L27
C0007	763177	G	A	L23
C0007	767350	GGTTTAGTTCCACCGTCAGTTCACCTGATTCCATGTACAAGACGCCGCCGTTGCCATCTACAGCGGTATTGTTGGCAAACGTGCAAGATTGCAGTGCCAGATGGTCCATCAGTGAGTCTGAGCCCATGAAGAAGACGCCGCCATCAGTATCAGCGCTGTTTCCGCTGATGCTGCTGCCACTGCTCATGGACCAGCCGTTTACAGTGCCGCTGGAGGCCATGTAAAGCACACCACCGGTGGCAGCTCTGTTCCCAGTGACACTGCTATTGCTCATCGACCAGTCTCGCACAGTGCCGTTGACATTCAAGCAAAGCACGCTGCCAGTCTTAGAAGCACTGTTCCCACTGACACTGCTGTTGTTACCCATCGACCAGTCGCTGACAGTGCAGAAGAACTCCA…	G	L08
C0007	793416	G	A	L27
C0007	796221	C	T	L27
C0007	879213	TA	T	L18
C0007	910143	G	A	L27
C0007	968430	G	C	L30
C0007	984677	C	T	L27
C0007	1014291	G	A	L25
C0007	1079592	G	A	L18
C0007	1094213	T	C	L23
C0007	1134008	C	G	L27
C0007	1165081	GC	G	L27
C0007	1165801	G	A	L27
C0007	1177742	G	A	L27
C0007	1228777	C	T	L27
C0007	1246283	T	C	L27
C0007	1307329	CATGTGGT	C	L05
C0007	1514670	A	ACTG	L09
C0007	1678033	C	CG	L21
C0007	1728759	C	T	L27
C0007	1829127	A	AG	L30
C0007	1860564	C	T	L19
C0007	1861855	G	C	L13
C0007	2057185	C	G	L27
C0007	2135348	G	GC	L27
C0007	2182826	G	GC	L27
C0007	2194143	C	A	L23
C0007	2286815	C	CG	L27
C0007	2295044	G	T	L23
C0007	2307787	A	G	L27
C0007	2326731	C	T	L23
C0007	2383368	GC	G	L27
C0007	2386143	C	T	L27
C0007	2445991	A	G	L20
C0007	2447413	G	A	L08
C0007	2564119	TCCA	T	L14
C0007	2665474	G	A	L27
C0007	2676763	G	C	L01
C0007	2955713	G	A	L30
C0007	2976129	G	T	L27
C0007	2976260	C	CG	L27
C0007	2994090	G	A	L20
C0007	3005746	G	A	L13
C0007	3072713	G	A	L27
C0008	42814	G	GCC	L27
C0008	98374	G	A	L27
C0008	108079	T	C	L20
C0008	165767	G	T	L01
C0008	189796	G	A	L27
C0008	209947	G	A	L27
C0008	286793	C	A	L27
C0008	292801	T	A	L27
C0008	320157	C	A	L01
C0008	340102	GC	G	L23
C0008	410070	C	A	L23
C0008	433507	G	A	L27
C0008	467772	C	T	L27
C0008	536634	C	G	L18
C0008	544157	C	G	L27
C0008	591193	C	T	L27
C0008	677497	GGCGCCCTACGCCCTCACACGCACGCCC	G	L27
C0008	687381	C	T	L27
C0008	769139	T	G	L23
C0008	855447	A	C	L23
C0008	867865	C	T	L27
C0008	943020	G	T	L27
C0008	959091	T	TG	L27
C0008	971759	C	A	L20
C0008	1036731	GC	G	L27
C0008	1076295	T	A	L18
C0008	1148905	G	C	L30
C0008	1200856	TGG	T	L27
C0008	1247976	T	C	L27
C0008	1290546	C	T	L18
C0008	1350963	G	C	L24
C0008	1368246	C	T	L27
C0008	1395830	GAGGTCCAAGCATGCTGCACATACCGGCATCAGATTCCCCAGCAAGTAGCGTCAGCACTTAGTCTGTACAGGGTACTACTCAGGAGCCACACCCATCCCGCA	G	L08
C0008	1422488	G	A	L27
C0008	1453131	T	C	L15
C0008	1453202	G	C	L15
C0008	1523487	T	C	L25
C0008	1577109	T	TCAG	L30
C0008	1592017	C	T	L27
C0008	1632953	C	T	L08
C0008	1637693	A	C	L20
C0008	1652381	G	A	L27
C0008	1704475	C	T	L09
C0008	1722887	C	T	L27
C0008	1723013	C	T	L08
C0008	1821804	G	A	L10
C0008	1883291	G	A	L20
C0008	1918768	G	A	L25
C0008	1969537	C	T	L25
C0008	1982625	G	A	L27
C0008	2033877	C	T	L27
C0008	2080367	C	T	L04
C0008	2092616	G	A	L30
C0008	2182843	C	T	L27
C0008	2192533	G	A	L19
C0008	2316494	G	T	L18
C0008	2339709	C	T	L27
C0008	2387159	C	G	L25
C0008	2429301	T	C	L15
C0008	2489349	C	T	L27
C0008	2501064	A	AC	L27
C0008	2532866	A	G	L25
C0008	2582937	C	T	L26
C0008	2632089	C	T	L27
C0008	2673983	G	GC	L27
C0008	2695104	GGGCTGC	G	L18
C0008	2722834	G	T	L20
C0008	2865445	G	T	L27
C0008	2931613	G	T	L20
C0008	2951562	T	C	L07
C0008	2951737	C	T	L27
C0008	2958545	G	T	L27
C0008	2968881	G	A	L27
C0008	3088406	G	A	L27
C0009	27369	T	G	L18
C0009	42295	A	G	L27
C0009	115980	A	G	L08
C0009	145253	G	C	L23
C0009	209182	G	A	L27
C0009	294679	G	A	L27
C0009	313203	C	T	L15
C0009	313206	C	T	L15
C0009	313212	T	C	L15
C0009	464081	GC	G	L19
C0009	470017	C	G	L25
C0009	582784	G	A	L27
C0009	618493	C	A	L07
C0009	644716	T	C	L27
C0009	650802	C	T	L23
C0009	778916	G	A	L27
C0009	792574	C	T	L27
C0009	803838	C	T	L20
C0009	811025	C	T	L27
C0009	917027	G	A	L27
C0009	921290	G	A	L28
C0009	925994	G	T	L27
C0009	1031257	AC	A	L30
C0009	1031278	C	T	L20
C0009	1128095	G	A	L27
C0009	1182163	C	A	L27
C0009	1220496	G	A	L27
C0009	1262138	G	A	L07
C0009	1279863	G	A	L27
C0009	1355623	GCCCCCCCCCCGTA	GCCCCCCCCCGTA	L27
C0009	1407611	C	G	L27
C0009	1459397	A	G	L01
C0009	1564353	C	T	L27
C0009	1742788	C	CG	L27
C0009	1875875	T	A	L01
C0009	1888269	G	C	L01
C0009	1941936	G	T	L30
C0009	1950926	AAACCGTCGCACCTCCACGAGGACTCGAAGGGTACCTTCTGCACGTAAAAATCGCGCCTCTTAACAGTCCGCCACTTCACGTCATTGGTATCTACGCACCTGAAAACCCTGACACTCGCACGCTGGTGTACAACTACTGCCGGACAGTTCTCACGGCAGCTGACCACCCCGACGCACCAC	A	L01
C0009	1962926	C	T	L27
C0009	2082047	G	T	L15
C0009	2097471	T	C	L27
C0009	2144789	C	T	L23
C0009	2191378	G	A	L27
C0009	2198640	C	T	L23
C0009	2243535	C	T	L18
C0009	2326284	GC	G	L19
C0009	2516970	G	A	L27
C0009	2577784	C	G	L20
C0009	2601955	G	A	L04
C0009	2623401	CG	C	L10
C0009	2623787	G	A	L27
C0009	2638427	T	C	L25
C0009	2638771	G	A	L18
C0009	2656878	ACCGACCGAGTGAACCCAAC	A	L08
C0010	44614	C	T	L27
C0010	50739	G	A	L27
C0010	177786	C	G	L07
C0010	239451	C	G	L18
C0010	323450	G	A	L01
C0010	323773	C	T	L27
C0010	398056	C	A	L27
C0010	599728	G	A	L27
C0010	642149	G	A	L19
C0010	674845	G	A	L27
C0010	695808	G	C	L24
C0010	734813	G	A	L20
C0010	746874	G	A	L14
C0010	765960	AGCACCC	A	L18
C0010	824135	CGACGTCTATGCGGA	C	L27
C0010	882798	C	G	L25
C0010	885016	G	A	L27
C0010	901677	A	G	L27
C0010	918134	C	A	L30
C0010	939175	C	T	L18
C0010	1024429	G	A	L08
C0010	1029472	C	T	L01
C0010	1037568	T	C	L27
C0010	1052520	C	T	L27
C0010	1098865	C	T	L27
C0010	1133861	G	A	L27
C0010	1135414	G	GC	L27
C0010	1136958	C	A	L19
C0010	1161572	G	A	L05
C0010	1232418	C	T	L27
C0010	1326889	C	T	L27
C0010	1355839	A	G	L01
C0010	1359940	C	T	L27
C0010	1491254	AG	A	L27
C0010	1497743	C	G	L04
C0010	1524717	A	G	L27
C0010	1542733	G	T	L30
C0010	1547348	T	TC	L23
C0010	1558191	C	T	L27
C0010	1631281	G	C	L01
C0010	1664212	G	A	L27
C0010	1689181	G	T	L27
C0010	1703092	G	A	L14
C0010	1769749	G	A	L27
C0010	1770648	A	G	L01
C0010	1862517	T	A	L23
C0010	1865595	T	A	L18
C0010	1931836	TG	T	L18
C0010	1980455	C	T	L27
C0010	2050648	C	G	L24
C0010	2060160	G	T	L11
C0010	2062759	GCGGTTCATGCTCGTGCTGCGGCGGGCGGCGGTGGCGTGGTGATGTGATGTGGTGTGGTGTGTGGGTGGCCGGTTGTGGGGCGTCAGCGCGCGCGAGAGAGAGCAGGAGTGCGGCGTGGCACAGGAGCCTGCGGCTGGAACCACGGGCACTGCCCTGCCCCCAACCCCACCCTGCCATTCCCCCCACCTT	G	L23
C0010	2064069	T	TAC	L01
C0010	2072316	A	C	L04
C0010	2108096	G	A	L27
C0010	2134531	G	A	L27
C0010	2189748	A	T	L20
C0010	2255144	C	CG	L27
C0010	2296508	TC	T	L27
C0010	2312361	C	T	L27
C0010	2314703	G	T	L18
C0010	2314713	C	T	L14
C0010	2347243	TG	T	L29
C0010	2374073	C	T	L01
C0010	2444860	C	T	L27
C0010	2511102	C	T	L29
C0010	2558359	C	T	L30
C0010	2574320	G	T	L15
C0011	29672	CCCTATATCATCGCAAATCCTCAACGCAGGATGGCGAGTCGGGAGGCATCGATGGAGCGGCCGCGCTCGCCGACACGAACCCTGAGCTGCTCAGAGGTCCAGGGCACGCCGATGTGGCCCCAGCCGTGCCCAGATTTTATAGCGACAATGCCTTTCAAGGGAGTCTCGGCCCGACTCGGCTGTGCGCCCTGCGGCGCAACGCGCGCTTTTTCGCACCCGGCCGTTGCCCAAGCGATCATTCGCCCTTTGCAAGTGTCTGGGAGTTTGCAAAGTGCCGACCCCCCGCTATCAAACATTCACATGCACAATATATATAGGCCTTTACCATTTGGAGCACGAAGTTATAGGCCCAGTCGTGTGACATACATCACGCTGCATAGTCTTTCGCTGCTGCGAGTG…	C	L21
C0011	53131	T	A	L29
C0011	163274	G	GGCATT	L01
C0011	190389	A	AC	L21
C0011	235854	C	A	L27
C0011	354485	TCCGTAATATGATATGCACGGGACGGACGTCGCAACAAAGACACCTGGTGTCCTACTGACGCTCCTACATATACTAGCATGCACAGCACCTATCAGCCCGCCGCCGGACCTATCCATAATCGCGGTCGTTATACATGTGTGCAACACGGTAGCGTGCCAGCATCCGGGCCACCAACCAA	T	L18
C0011	436674	T	G	L04
C0011	443766	C	T	L27
C0011	496951	C	T	L09
C0011	501782	G	A	L27
C0011	573860	C	T	L27
C0011	672074	G	C	L01
C0011	728607	GC	G	L14
C0011	737618	C	T	L07
C0011	742512	G	C	L27
C0011	858733	G	C	L27
C0011	950148	A	T	L15
C0011	950262	G	A	L27
C0011	968646	C	T	L05
C0011	981493	C	T	L27
C0011	1022342	T	A	L01
C0011	1023248	C	T	L05
C0011	1063902	C	T	L04
C0011	1173054	A	G	L30
C0011	1236610	C	T	L27
C0011	1253624	G	A	L29
C0011	1261305	C	T	L23
C0011	1275193	G	T	L08
C0011	1290111	T	A	L25
C0011	1319896	G	A	L08
C0011	1324392	C	T	L14
C0011	1371698	G	A	L15
C0011	1436071	C	T	L27
C0011	1446928	G	T	L27
C0011	1462942	G	A	L04
C0011	1472053	GC	G	L25
C0011	1475064	C	G	L20
C0011	1499930	C	T	L13
C0011	1527231	ACCGCCGGCGC	A	L18
C0011	1540352	TGGTTAGACGTCTTTGCTGGCGAGCATAACATAGTATGCGGCAGTAGGCCGCAGTAGCTAGCCGGAGTGTTGCGGCTACGGGATGTTGTGCTGCTGTTTGGCTGTGCGTGTGCTTGATGGTTTGACGAGGGTGGACACATGGCTGGTTGTGCCTGTATAGACCGACCCCGGCTATGTCCGAGCGATGGGGCA	T	L15
C0011	1568334	T	C	L18
C0011	1646322	AG	A	L24
C0011	1649317	C	T	L27
C0011	1673707	G	A	L27
C0011	1747010	G	A	L27
C0011	1769085	C	T	L27
C0011	1813095	G	A	L27
C0011	1855685	C	T	L27
C0011	1891036	A	C	L08
C0011	1905901	T	C	L27
C0011	1948189	C	CG	L27
C0011	1961113	A	G	L25
C0011	1978040	T	C	L27
C0011	2001795	G	A	L27
C0011	2108506	G	A	L05
C0011	2123148	TGAGGCTGGCGCGGCGGCTGCCGCA	T	L23
C0011	2140938	T	G	L23
C0011	2160550	G	A	L07
C0011	2239701	C	CG	L26
C0011	2246736	G	T	L13
C0011	2281317	C	T	L27
C0012	20162	T	C	L01
C0012	139853	C	T	L27
C0012	328565	T	G	L27
C0012	640385	G	T	L07
C0012	653228	AGGAGCGGGAGCG	A	L18
C0012	695248	C	A	L27
C0012	825062	G	A	L24
C0012	825063	G	A	L24
C0012	849892	G	A	L27
C0012	853404	C	T	L27
C0012	881008	TG	T	L20
C0012	909959	T	C	L27
C0012	998439	C	T	L15
C0012	1010294	A	AG	L27
C0012	1042386	A	G	L20
C0012	1042666	T	G	L08
C0012	1068655	G	C	L01
C0012	1140026	C	T	L27
C0012	1145595	C	T	L27
C0012	1154749	C	T	L01
C0012	1173025	C	T	L27
C0012	1198838	T	C	L27
C0012	1205717	A	T	L27
C0012	1254381	TGCG	T	L27
C0012	1261654	T	A	L27
C0012	1313922	G	A	L27
C0012	1325491	C	CGAG	L19
C0012	1364764	C	T	L27
C0012	1378535	AC	A	L04
C0012	1449193	G	C	L29
C0012	1486493	T	TG	L22
C0012	1517003	T	G	L01
C0012	1536358	C	T	L18
C0012	1570755	A	G	L20
C0012	1657442	A	C	L27
C0012	1706183	C	G	L20
C0012	1939806	G	GCTGC	L18
C0012	1944693	G	A	L27
C0012	1945440	C	T	L15
C0012	2015160	C	T	L01
C0012	2017988	TCCGCAA	T	L18
C0012	2044278	AG	A	L27
C0012	2086446	G	C	L30
C0012	2124203	T	G	L27
C0012	2132671	G	A	L27
C0012	2148698	C	T	L27
C0012	2176290	C	T	L25
C0012	2189288	TTG	T	L27
C0013	200330	C	T	L27
C0013	204870	G	T	L07
C0013	251601	G	GC	L27
C0013	252947	A	C	L18
C0013	303862	T	C	L25
C0013	404707	A	G	L22
C0013	466425	A	G	L27
C0013	479582	C	A	L29
C0013	479583	A	C	L29
C0013	488918	CTCGCGGCACGCCACGATCGCGGCACGCCACGA	C	L19
C0013	496606	A	G	L27
C0013	530456	G	GC	L08
C0013	625378	G	A	L27
C0013	634124	G	A	L27
C0013	712797	C	A	L14
C0013	768947	C	CG	L15
C0013	783659	G	A	L14
C0013	867307	A	AG	L27
C0013	880378	G	A	L07
C0013	880655	G	A	L27
C0013	880683	T	G	L29
C0013	997164	C	T	L24
C0013	1056994	C	A	L24
C0013	1091450	GCAAGTA	G	L25
C0013	1109171	CG	C	L27
C0013	1163794	C	CCA	L27
C0013	1169511	G	T	L24
C0013	1204536	T	A	L19
C0013	1250555	G	A	L21
C0013	1444060	T	C	L27
C0013	1488241	T	TTGGG	L29
C0013	1490127	A	AG	L27
C0013	1503628	A	C	L18
C0013	1603463	C	T	L27
C0013	1612174	G	A	L27
C0013	1711513	GC	G	L27
C0013	1769517	A	C	L18
C0013	1797286	C	T	L27
C0013	1807732	G	A	L27
C0013	1808935	GTT	G	L09
C0013	1808938	C	CA	L09
C0013	1813807	G	T	L08
C0013	1819255	T	TCA	L27
C0013	1862364	CG	C	L27
C0013	2001591	C	T	L27
C0013	2004773	C	T	L23
C0013	2009671	G	C	L01
C0013	2029194	A	C	L23
C0013	2071914	A	AG	L27
C0013	2084448	GC	G	L18
C0013	2133838	ACGGACTCAGCCGCCGTGCG	A	L07
C0013	2140928	GC	G	L27
C0013	2171420	C	T	L26
C0014	16176	C	G	L01
C0014	45156	C	T	L27
C0014	77536	C	CGGATGCTTAGCTCCGGGGGGAGCGAAGCGACCACCGGGGCTG	L14
C0014	112683	C	T	L27
C0014	125087	G	A	L27
C0014	217297	G	A	L27
C0014	255788	C	T	L27
C0014	277334	G	A	L08
C0014	288784	A	G	L25
C0014	306800	G	A	L27
C0014	326887	C	T	L27
C0014	362457	G	A	L27
C0014	642679	A	C	L25
C0014	709515	G	A	L27
C0014	737571	T	A	L20
C0014	755655	G	A	L24
C0014	1042709	G	T	L18
C0014	1105277	C	T	L25
C0014	1121135	TGCAGCTGCA	T	L18
C0014	1149540	G	A	L13
C0014	1151635	C	T	L08
C0014	1249563	C	T	L03
C0014	1296702	T	TGTGG	L03
C0014	1316876	TG	T	L27
C0014	1420494	G	T	L27
C0014	1426495	A	AGT	L18
C0014	1434479	C	T	L14
C0014	1508633	G	C	L27
C0014	1545680	G	A	L27
C0014	1669193	G	A	L14
C0014	1703288	T	TG	L29
C0014	1807973	GA	G	L19
C0014	1863142	A	G	L27
C0014	1898883	A	ACAC	L25
C0014	1963607	G	T	L23
C0014	2094777	G	A	L27
C0015	95756	G	T	L01
C0015	95932	G	A	L20
C0015	141241	T	C	L29
C0015	148366	C	T	L18
C0015	208390	C	CCA	L20
C0015	330049	C	CCAG	L18
C0015	353356	C	A	L27
C0015	397859	C	T	L08
C0015	558558	G	T	L27
C0015	609848	C	T	L27
C0015	612917	G	GGT	L27
C0015	680487	CG	C	L21
C0015	689882	G	A	L27
C0015	726126	CACG	C	L19
C0015	757958	G	A	L25
C0015	888727	C	T	L27
C0015	934587	C	T	L04
C0015	943523	T	C	L04
C0015	1032642	G	A	L27
C0015	1115940	A	G	L08
C0015	1157265	G	T	L27
C0015	1190226	C	T	L27
C0015	1304539	C	T	L01
C0015	1308500	A	AC	L27
C0015	1341109	GTGGAGGCCGGC	G	L29
C0015	1394436	C	A	L24
C0015	1401682	C	G	L08
C0015	1422147	C	G	L07
C0015	1458955	G	C	L01
C0015	1468397	C	T	L27
C0015	1479960	T	C	L27
C0015	1526825	GTCGCGC	G	L29
C0015	1590059	C	A	L27
C0015	1621020	C	A	L27
C0015	1630868	C	A	L25
C0015	1705353	G	C	L07
C0015	1763335	GGTTTCCATCTCACCCAGCAGGGGAACCCCTGATCTCACCTCCCCCCGCAAGTCCCCCAACGCCGGCCACTCACTTCCAGATCAACCTGCGTGTAGACTCGTGCTTTAATTGTGCGTTAGTACTGTGAACACAGCCAGTCCATTGGTGCATTTTAGCTATCCTGGTTTGTTGTTGCGGGTTCAGCGGGCCATTGTGTGTT	G	L25
C0015	1841948	C	T	L27
C0015	1847126	G	C	L24
C0015	1908519	G	A	L27
C0015	1929087	A	T	L18
C0015	1930886	G	T	L24
C0015	1954834	G	T	L09
C0015	1993130	G	GGGTT	L18
C0015	1997721	G	A	L27
C0015	2008548	C	T	L27
C0015	2032054	G	A	L27
C0015	2103646	T	C	L30
C0015	2116709	T	G	L25
C0016	90939	TAGC	T	L01
C0016	99959	G	T	L19
C0016	182958	T	A	L15
C0016	337165	C	CCGACACGGACATGGGCACGGA	L21
C0016	464708	G	T	L27
C0016	565203	G	A	L27
C0016	683230	G	A	L29
C0016	736168	G	A	L27
C0016	822733	A	C	L27
C0016	880593	GC	G	L21
C0016	919398	GC	G	L27
C0016	949164	G	A	L27
C0016	1006349	G	A	L27
C0016	1009286	C	T	L19
C0016	1096709	G	GC	L21
C0016	1117285	G	A	L27
C0016	1176178	G	C	L25
C0016	1184049	A	T	L01
C0016	1226966	G	A	L27
C0016	1230428	A	ACTG	L18
C0016	1302431	A	C	L13
C0016	1306247	T	G	L14
C0016	1366370	ACACGTAC	A	L23
C0016	1393237	C	T	L27
C0016	1417092	ACGTG	A	L18
C0016	1461268	G	C	L21
C0016	1472696	C	T	L27
C0016	1482490	T	C	L27
C0016	1598126	C	T	L14
C0016	1603436	C	G	L10
C0016	1644769	T	C	L27
C0016	1730879	G	T	L18
C0016	1762632	G	GC	L27
C0016	1824902	AT	A	L01
C0016	1830867	C	T	L01
C0016	1853672	CTGGGCTTGAAGCTCGGTTGGAATCACCTGCTGCCTTTGGGGCCACAGCACAGCTAGGGCGGATGCCGGCGGCTGGCTCCCAGCCGCCATAGATACGGGTACAACCTCCTTTGTGTAAGGCTTCCAGCGTCGAGCGTCGTAACCTCTGCTGTGCACCCAGGACTCATCGTCGTCGGCGCCTCTGCGCCAGCAGGAGGTGGTTTCTGCGCGGACTAAGCAGCGGGCCAGCCTCGAGCGGGGTCAAGCTGTCCGCCAAGCAGCAGCATCAGACGATGGCCCAGCGGACGCAATGGCAGGAGGCAGCCTCAGTGGTCAAGTGGAATGAGGGCCGGGCGGGCGGCAGTACCAGAGACAGGGCGGCGGCAATCACAGCAACGGCTTCGGGGAGGTCGCGCGTGC…	C	L30
C0016	1869335	G	T	L09
C0016	1961764	C	T	L30
C0016	1979376	C	CGCTG	L01
C0016	1984734	CG	C	L27
C0017	14885	G	A	L09
C0017	42774	C	A	L20
C0017	45725	AG	A	L27
C0017	48883	G	A	L27
C0017	67266	C	T	L27
C0017	89594	G	A	L30
C0017	94430	A	AG	L08
C0017	142747	G	T	L27
C0017	189739	G	T	L18
C0017	273713	C	T	L18
C0017	275286	C	T	L27
C0017	296311	A	G	L21
C0017	337660	AG	A	L27
C0017	339979	C	T	L27
C0017	350624	C	A	L18
C0017	449673	G	A	L30
C0017	461830	G	T	L27
C0017	485826	C	G	L01
C0017	580747	C	T	L01
C0017	653803	G	A	L27
C0017	653921	CG	C	L13
C0017	779549	A	T	L27
C0017	872482	GGCGGCAATTGATGGAGCAT	G	L09
C0017	879821	G	T	L08
C0017	879946	A	G	L27
C0017	937264	C	A	L21
C0017	1106418	T	C	L18
C0017	1106419	C	T	L18
C0017	1120097	C	CCA	L27
C0017	1220797	C	A	L21
C0017	1297234	CG	C	L27
C0017	1368347	T	TG	L27
C0017	1409961	A	G	L20
C0017	1417362	G	A	L27
C0017	1518746	A	AC	L14
C0017	1649844	C	T	L19
C0017	1734961	G	GGCT	L24
C0017	1773642	G	A	L14
C0017	1829117	C	A	L09
C0017	1837710	C	T	L27
C0017	1922599	C	CCA	L23
C0018	47536	G	A	L18
C0018	95307	C	G	L20
C0018	109785	G	A	L27
C0018	113871	TGGTTTGCTGCAGAGTTGCGCTATTGCAAGTATGTAACCACTTCTGGTTGTAGCAGTGGTGACAGTCCTCCCCCGGCAGTGCGCCATCATCTAGCTACCCCCGGTATCAATCTAACCTCAGTGCAAGATAATGGGCAGTCTCCTGTTGACCCGTGTATGCATGCACGCACGGACACCGCTCAAACCAACGGACTCACCTCCCCTGGCACGCACTGCTCCGGGAGCGGCCGACCCTACCTC	T	L01
C0018	159460	C	T	L27
C0018	170049	ATG	A	L27
C0018	172796	G	C	L30
C0018	235823	G	A	L27
C0018	250184	G	C	L27
C0018	261859	A	G	L01
C0018	382853	C	G	L20
C0018	387026	TC	T	L27
C0018	393728	TTAACCAAGCTATTGATGCATATGCTTCCTTGAGATTGGGCAATATTCATTTTGATACTGGTGTCGGGTCCAGTAATTGACAGCTGCATCACCTCGTCAGAGAAAAGGAAGGATCCAGATGTGTCAGCTTTATTGGCCATGATCGTACTGCCGTGAGCAATCGTGACCATACGTGCACGATGAAGGGTGAATGCGCCGCCTTGGGACCTGGCAAAATTACTGCTGATGTTGCTTGCATATATCAAAAGCTTCCCCATATTGCCTGACACATATGCAACACCACCCGCACCCGCCTCATTGTTTTGAACACTACTGCCTTCAAGAATGTACATGCCGTCATTGATGTTGGCATCTACGAAAAAGGCTCCACCCTGGCCTACTGCAAAGTTGGACTCAACA…	T	L29
C0018	409924	G	A	L24
C0018	485861	T	TTG	L20
C0018	498334	G	T	L04
C0018	530338	G	T	L27
C0018	649574	A	G	L20
C0018	662132	C	CCA	L27
C0018	663142	G	T	L19
C0018	677080	T	C	L30
C0018	706670	T	G	L27
C0018	804203	C	T	L27
C0018	836315	CGT	C	L27
C0018	839259	T	A	L20
C0018	898227	G	A	L28
C0018	902232	G	GC	L27
C0018	910337	G	T	L15
C0018	913937	T	TG	L29
C0018	995348	A	T	L30
C0018	1090841	G	T	L07
C0018	1138374	TG	T	L19
C0018	1186554	G	A	L24
C0018	1301212	C	T	L27
C0018	1339035	A	G	L01
C0018	1442263	G	A	L23
C0018	1474963	G	A	L27
C0018	1521422	G	A	L27
C0018	1543020	CTGGACAAAGGCCTTGGCGACA	C	L27
C0018	1545564	G	T	L18
C0018	1551702	G	T	L30
C0018	1602808	T	C	L19
C0018	1622734	T	C	L28
C0018	1666829	A	G	L27
C0018	1729322	G	A	L29
C0018	1860847	G	A	L23
C0019	31700	T	G	L27
C0019	69825	G	T	L20
C0019	71987	G	A	L27
C0019	131293	C	T	L27
C0019	134544	C	G	L20
C0019	141522	CG	C	L27
C0019	186979	C	T	L19
C0019	207865	C	T	L27
C0019	228459	T	A	L27
C0019	238603	A	G	L27
C0019	354323	C	T	L27
C0019	584979	G	T	L09
C0019	592500	T	TC	L23
C0019	676339	G	A	L08
C0019	697339	T	G	L08
C0019	708028	G	A	L27
C0019	712990	T	C	L27
C0019	766593	TGTCA	T	L19
C0019	823942	C	T	L30
C0019	914296	G	A	L11
C0019	929352	G	A	L27
C0019	967635	C	T	L30
C0019	1065611	A	G	L27
C0019	1094130	T	C	L29
C0019	1187798	CGT	C	L09
C0019	1189266	C	G	L15
C0019	1336353	G	GGT	L20
C0019	1360937	A	AGCT	L19
C0019	1406986	A	G	L27
C0019	1416956	C	T	L27
C0019	1489067	ACTGC	A	L15
C0019	1510331	TC	T	L27
C0019	1541559	C	A	L30
C0019	1587280	TG	T	L27
C0019	1630593	C	A	L08
C0019	1664126	GC	G	L27
C0019	1740368	G	A	L27
C0020	135852	T	A	L27
C0020	171638	T	TTGC	L21
C0020	379419	G	C	L15
C0020	457396	G	A	L27
C0020	518528	C	T	L27
C0020	544794	C	T	L27
C0020	618605	C	T	L25
C0020	657867	C	T	L27
C0020	723231	C	T	L27
C0020	726176	G	A	L24
C0020	956773	G	C	L01
C0020	1040493	G	A	L30
C0020	1097107	G	GC	L27
C0020	1170817	G	A	L30
C0020	1213952	G	A	L25
C0020	1282582	T	TCCCTCG	L05
C0020	1288671	AGCAGCG	A	L18
C0020	1300261	G	A	L24
C0020	1353674	G	A	L06
C0020	1360628	GC	G	L14
C0020	1399433	ACAG	A	L18
C0020	1426708	C	T	L19
C0020	1426709	T	G	L19
C0020	1456342	TC	T	L22
C0020	1474490	C	T	L14
C0020	1505855	C	T	L27
C0020	1566429	G	A	L20
C0020	1609119	C	A	L19
C0020	1636791	AGTGGCTGGGGCCGGCCGGCGGCAGCCGCTACGGCACCAGCAGCGGCGACTTCACGGACTGGGGCGCCGGCGGCAGCGACGGCGGCGGCAGCAGCGGCCATGCGAGTGACGACAGCGACGAGGCGCCGGAGGTGACGCAGCCGCCGCCGCAGAAGCCGAGCGCTGCTGCTACTGCTGCGGCGGCGGCGGCGGCGGTGCCTTCCGCGCCGGTGCCCGTGGCGCCGCGACGGCCTGGCGGCGCGAACGGCACGCGGCGATACAGCGCCGCCGCGGCGGGCGGTGGGGGCGGCCTGTCCAGCTTCCAGAAGCACAGCAGCGTGGCGACCAAGGCGGGCGGCATGGGCAGCGTGCCGGGACAGGAGGAAAGCGTGCTGGTCCGGGAGGGTTCCATATCCGACT…	A	L05
C0021	34053	G	GCA	L01
C0021	37357	C	T	L27
C0021	84047	GC	G	L19
C0021	335240	TG	T	L14
C0021	387516	G	GC	L27
C0021	444305	C	T	L14
C0021	448088	G	A	L27
C0021	639293	C	CCAT	L27
C0021	742136	C	T	L27
C0021	867536	G	A	L27
C0021	867577	C	T	L01
C0021	889256	G	C	L30
C0021	1273053	A	C	L25
C0021	1306340	G	A	L27
C0021	1307973	G	A	L01
C0021	1341495	G	A	L15
C0021	1349796	G	A	L23
C0021	1363525	G	T	L27
C0021	1383857	G	T	L27
C0021	1481132	T	C	L27
C0021	1691720	T	TG	L08
C0022	10271	AG	A	L11
C0022	11809	G	T	L23
C0022	46783	G	A	L27
C0022	46861	G	C	L26
C0022	78236	C	A	L08
C0022	78237	A	T	L08
C0022	85317	A	G	L04
C0022	98778	G	GC	L15
C0022	218091	G	A	L27
C0022	310671	G	A	L14
C0022	343346	G	T	L29
C0022	407620	C	CG	L27
C0022	458487	T	C	L18
C0022	460823	AG	A	L27
C0022	540919	T	C	L30
C0022	716891	C	T	L27
C0022	753208	G	C	L01
C0022	759765	G	T	L30
C0022	768355	C	A	L04
C0022	788395	C	T	L07
C0022	795595	A	T	L29
C0022	837242	G	A	L20
C0022	967570	G	A	L11
C0022	987581	AG	A	L18
C0022	1239662	G	T	L14
C0022	1266587	T	TG	L20
C0022	1323569	AG	A	L23
C0022	1362211	T	A	L29
C0022	1369748	T	C	L27
C0022	1417736	C	G	L27
C0022	1453690	G	A	L07
C0022	1474794	G	A	L27
C0022	1550641	C	T	L09
C0022	1571097	G	A	L27
C0022	1605049	G	T	L27
C0022	1680260	G	A	L27
C0023	6643	TC	T	L27
C0023	105645	G	A	L27
C0023	172540	G	A	L19
C0023	187299	T	G	L05
C0023	237736	T	C	L27
C0023	277707	A	G	L23
C0023	293774	AC	A	L21
C0023	328451	CTG	C	L21
C0023	335699	C	A	L18
C0023	342737	CG	C	L20
C0023	353289	A	C	L01
C0023	365730	A	T	L11
C0023	433961	G	T	L18
C0023	437519	C	T	L27
C0023	651020	ACCCAATAGAC	A	L25
C0023	704196	G	C	L08
C0023	711894	G	C	L18
C0023	715379	T	A	L29
C0023	754186	A	C	L27
C0023	803965	GC	G	L30
C0023	834949	T	A	L30
C0023	871001	G	A	L14
C0023	915803	G	A	L24
C0023	919417	G	A	L23
C0023	951569	TCCCCCCCCCCCTTGA	TCCCCCCCCCCTTGA	L08
C0023	956247	T	C	L27
C0023	1023809	T	C	L20
C0023	1060754	A	G	L15
C0023	1141061	G	A	L27
C0023	1203514	AG	A	L27
C0023	1213024	G	T	L18
C0023	1248958	GC	G	L27
C0023	1254728	T	C	L13
C0023	1324027	C	T	L27
C0023	1542504	G	A	L04
C0024	37557	T	C	L27
C0024	49105	A	T	L27
C0024	56548	C	T	L27
C0024	95383	GTTGCCA	G	L23
C0024	153553	A	T	L01
C0024	208315	A	G	L18
C0024	240831	C	T	L01
C0024	242867	G	C	L01
C0024	278945	G	A	L27
C0024	279910	G	A	L27
C0024	289655	CG	C	L27
C0024	326686	CGT	C	L27
C0024	375833	G	T	L15
C0024	409678	C	T	L30
C0024	410659	C	G	L25
C0024	422760	AGGTTTTGCGGTGCGTGGCCAGGGGAGGGTAATATACAATAAGAAAGGGCCAGGAGCAGCATGCAATTATGGGCTGCATCAAGCAGATGCATGCTGTCCATTTGTGTCTGTAACTAACTTCCTTCACTCTGTACTGCATAGGTTGACCCCTTTGGTCGTACTCTGGAGACCCTCAAGTGCCAATGGAAC	A	L07
C0024	499272	AG	A	L27
C0024	507105	GCCCCCCCCCAGT	GCCCCCCCCCCAGT	L15
C0024	541940	G	GC	L27
C0024	574332	T	C	L01
C0024	581749	A	G	L23
C0024	593751	ACCGCAATTGCGCACTTGTGATGCACCACCCCTCCATAGATGCTGGAGTGGGCCAAGAGCCACGATGCGGAGGCTCAGCGCATTGCGCAGAACGCCCAGAATTTTGCGATGCGGCACCTCAACCGCCAGGCGCGGCTGTGCTACATGTTTCACCTCATATCCGAGCTGTCCAAACAGATGAGGTGAGCAAG	A	L29
C0024	601458	C	T	L09
C0024	637293	A	ATG	L27
C0024	650514	C	CG	L27
C0024	694874	A	T	L08
C0024	758499	C	T	L24
C0024	811940	G	A	L27
C0024	877870	C	T	L27
C0024	905441	C	T	L27
C0024	930480	T	TCAG	L18
C0024	1045469	G	A	L20
C0024	1164082	G	C	L14
C0024	1177765	G	A	L23
C0024	1209517	A	G	L07
C0024	1247879	G	T	L08
C0024	1248896	A	G	L24
C0024	1268266	C	G	L14
C0024	1297802	C	A	L18
C0024	1297803	C	A	L18
C0024	1416821	C	T	L18
C0024	1505037	A	G	L27
C0024	1506772	G	A	L23
C0025	105649	C	T	L27
C0025	229481	C	T	L27
C0025	305177	G	A	L19
C0025	310748	TCCACGCCACGCCACGCCACG	T	L20
C0025	345896	T	C	L04
C0025	387884	C	T	L27
C0025	421351	A	AC	L27
C0025	424369	T	TC	L27
C0025	429435	T	TG	L19
C0025	603882	CCCG	C	L10
C0025	609837	G	A	L20
C0025	637415	C	A	L27
C0025	681944	C	T	L09
C0025	739755	C	G	L21
C0025	865550	CCTG	C	L18
C0025	984336	G	A	L14
C0025	1171492	G	A	L27
C0025	1260647	C	T	L27
C0025	1323014	A	G	L20
C0025	1355427	C	G	L10
C0025	1359943	G	A	L18
C0025	1396516	G	A	L20
C0025	1444907	G	T	L27
C0026	46163	G	C	L20
C0026	163321	G	A	L23
C0026	182657	C	A	L18
C0026	197720	G	A	L27
C0026	210713	C	T	L20
C0026	290927	CT	C	L25
C0026	349769	T	C	L27
C0026	373142	T	G	L08
C0026	451246	C	T	L11
C0026	463276	G	A	L27
C0026	593434	T	G	L11
C0026	645479	G	T	L25
C0026	687287	C	T	L27
C0026	729908	C	A	L27
C0026	740364	TG	T	L22
C0026	839948	G	T	L20
C0026	849924	G	A	L27
C0026	1205204	G	A	L27
C0026	1244760	G	A	L13
C0026	1357262	T	TG	L27
C0026	1385039	TGATAGCTGGACGCGGTTTGACACATGGCTGGCGTTGCCTGTACAAAACGACCCGTTAACCCAACTCAAGATGAGGCAGTAGTCTCAAAACCTTCGGCCTCAGACAGGAGGCGTGGCGTGACGGGGACGTGGCGGTGATCTTGTCCAACAATGTGCATAACACCGCGATTGGGTGGCGGCGGCTCTGG	T	L07
C0026	1388217	G	C	L01
C0027	35462	C	CA	L27
C0027	79892	C	T	L27
C0027	101671	T	C	L27
C0027	192779	AGTC	A	L23
C0027	303206	T	C	L27
C0027	391516	G	A	L24
C0027	478230	C	G	L30
C0027	526178	C	T	L25
C0027	589737	A	T	L29
C0027	746341	G	A	L20
C0027	761506	C	A	L09
C0027	766066	T	TGC	L18
C0027	811278	AG	A	L27
C0027	852758	T	A	L13
C0027	929493	A	G	L27
C0027	952422	T	C	L27
C0027	1053921	G	A	L27
C0027	1114785	G	T	L24
C0027	1130628	G	A	L01
C0027	1170636	C	T	L27
C0027	1173785	C	T	L27
C0027	1202066	A	C	L29
C0027	1237958	C	T	L28
C0027	1294624	C	T	L27
C0027	1300599	C	T	L27
C0027	1391813	TG	T	L27
C0028	54842	G	A	L04
C0028	61325	G	A	L24
C0028	64053	ACGCGCCGTCAGCGCCGGGCCAGCACAGGTGACGCGGCAGCTGCTTCCATCACGGCGCGCGAGCGTCGCGCATCGCGGCGCTCACGCATACATACATTTGCTCTTCCTTGAGCAGGTTGCGGCGGCCAGTGGCCGCTGCCTTACTGGTTACTACTGCATTCCGTGCAAGATGGCACATGGAGTTTGATGCCAAGGGGCACCTGTTCTCGCCTAGCGTTGCGCGCCTGTGGAAAAGGGGTGGCCTCACTCCGATTTCATGACCCTCATGGGGTTTGGGAGCGTTGGTTCATGGCTGCTCAAGGGCGGGGGCAGAGCCTGCACCCAGCGGCTGCTGTTTGTAGAATGCATTATTGAACCATGTGGTAGGGTAACAAGCCAACAGTAGGTGGTCGGCAATGT…	A	L24
C0028	65518	G	A	L24
C0028	89680	C	T	L27
C0028	130654	C	T	L27
C0028	167092	CCAG	C	L21
C0028	178545	T	C	L27
C0028	226198	G	T	L27
C0028	228578	A	G	L27
C0028	292043	C	G	L01
C0028	293959	C	T	L27
C0028	342759	A	G	L25
C0028	352428	C	G	L25
C0028	378762	T	C	L23
C0028	456608	GC	G	L18
C0028	460402	C	G	L23
C0028	472418	GACAGC	G	L27
C0028	508247	A	G	L01
C0028	508952	GGCGGCA	G	L18
C0028	538103	C	T	L15
C0028	561867	G	A	L10
C0028	605689	GC	G	L07
C0028	608778	TAGG	T	L13
C0028	625037	C	T	L25
C0028	661311	C	A	L18
C0028	702888	A	AG	L19
C0028	726574	C	A	L01
C0028	731977	G	A	L05
C0028	736890	C	T	L27
C0028	794065	A	G	L20
C0028	807249	G	A	L27
C0028	809603	C	T	L18
C0028	844135	G	A	L27
C0028	882497	T	C	L27
C0028	1049508	G	A	L04
C0028	1064456	T	C	L19
C0028	1093886	T	G	L30
C0028	1114459	A	T	L08
C0028	1151701	G	GT	L21
C0028	1321068	T	A	L20
C0028	1342944	C	T	L18
C0028	1345466	G	T	L23
C0029	158033	G	A	L13
C0029	173161	CGT	C	L27
C0029	202185	T	C	L19
C0029	364050	G	A	L08
C0029	390432	AAACGGAGCGTTCCCAGCGGCCGCGTGCCCGGGTTTCAACAGTGCTCTTCGTTCATGCTCAGCGGCGTCCAAGCAGGATGCGAGCGATGTAAGAATCGATGCATTTATTTACAAGAACTGCAGACCCGCGCAAGCTCCCGACGCATTGTTCACGTTGACAGGCAGTCGGACCAGCAAAT	A	L10
C0029	422214	C	CAGCTCAAAAAAGGTATAAAAGGT	L11
C0029	422398	G	T	L19
C0029	487684	TTTAA	T	L15
C0029	541796	A	AACAC	L21
C0029	600217	C	T	L04
C0029	657425	A	G	L07
C0029	704130	T	C	L27
C0029	708228	A	G	L20
C0029	750340	G	A	L20
C0029	852445	C	A	L01
C0029	865828	G	A	L07
C0029	1036544	G	C	L20
C0029	1037041	A	G	L11
C0029	1051012	G	GC	L20
C0029	1112647	T	TG	L26
C0029	1131334	C	T	L25
C0029	1132638	C	CCTG	L27
C0029	1140818	G	C	L08
C0029	1188674	C	G	L28
C0029	1222854	CGTTAGATTTCAAGTAGAATTCACGGGGTCGTTTCACATGTGCACGCAAGCTGTGAGCGACCGCCGCGGTGTCACGGGCGCGCGGGCGGTGGGCCCCACTGCCACTGCAACGTGTTAGGGTTTTAGTTTCGCTGGTCGAATGGTGGGCCAAGCAGTGTGCTGGCCGCCACCAAGTGAGGTTAGTAAACT	C	L24
C0029	1226331	C	T	L27
C0029	1251039	C	T	L11
C0029	1284246	G	GC	L27
C0029	1310265	G	C	L28
C0029	1314055	C	T	L10
C0030	54521	T	C	L13
C0030	96614	ATGATAGCGTCATATCTGGTATTGACCTTTCACCGGGAGGACCGCTGCTGCAGTGCATCAACTGCACAATCGTGACCTTGCGCAACCTCACAATGTCGGATGTCAGGGGTTCTCCACGCAGCAACAGCACAGAGCATGTGTTCAAAGCAGCAGATGGCAGCGTGGAGCTTTATCCTCCCGAAGTGCTTT	A	L25
C0030	96661	C	CACGTATCCAACGCAACGG	L25
C0030	98940	AAACGCCAGCTTCACGGCCAACACAGTTAAGGGTCACGGAGGCATTCTCTACATCACAGACGACCTCAGGATCGGGCTGAGCCTGGAGGGCACCCAAGTGTCAGAGAACATGGCCAGCAGCGGATCGGGCGGTGCCATCTTTGTGGGTGGCGCCATGGCGGCGCTGGCCATCACAACCAGC	A	L15
C0030	112866	G	C	L27
C0030	113267	C	T	L27
C0030	220602	A	T	L27
C0030	235613	T	A	L08
C0030	370872	C	A	L28
C0030	370873	A	C	L28
C0030	409184	G	T	L20
C0030	485685	G	A	L18
C0030	504740	A	AT	L08
C0030	522614	G	A	L19
C0030	547373	G	C	L27
C0030	592185	C	T	L14
C0030	650702	C	T	L27
C0030	673574	C	G	L15
C0030	731453	C	T	L08
C0030	734147	G	A	L14
C0030	782436	G	T	L24
C0030	784470	G	A	L21
C0030	817310	T	C	L20
C0030	916729	G	A	L27
C0030	960438	C	T	L23
C0030	1030390	C	CCG	L30
C0030	1042381	T	C	L21
C0030	1050938	C	T	L27
C0030	1131261	A	AG	L27
C0030	1248802	G	A	L27
C0030	1249270	G	A	L27
C0030	1278299	G	A	L27
C0031	47661	AC	A	L04
C0031	58466	T	G	L25
C0031	60010	T	G	L25
C0031	112089	G	A	L27
C0031	219350	C	A	L27
C0031	226688	A	AG	L14
C0031	251404	G	GCAGTCCACTTA	L11
C0031	264162	A	G	L27
C0031	348728	A	G	L27
C0031	357090	TG	T	L29
C0031	358539	A	AG	L27
C0031	418795	C	T	L25
C0031	477624	G	A	L27
C0031	504633	C	CCA	L25
C0031	510324	C	A	L18
C0031	522896	T	C	L18
C0031	541060	G	A	L15
C0031	604868	G	C	L09
C0031	637801	T	C	L27
C0031	641721	C	T	L29
C0031	661177	A	C	L01
C0031	714107	G	GC	L27
C0031	824385	C	A	L04
C0031	842059	ACGTCGACTC	A	L21
C0031	845352	C	T	L27
C0031	853670	G	A	L15
C0031	962529	ACGCACGTGCACACGCACATGCACG	A	L09
C0031	967186	G	A	L27
C0031	970325	C	T	L27
C0031	975733	T	C	L15
C0031	1003160	C	G	L04
C0031	1051721	C	A	L30
C0031	1075229	C	T	L27
C0031	1096748	G	C	L20
C0031	1112525	T	A	L27
C0031	1140497	T	C	L08
C0031	1147686	G	A	L27
C0031	1182117	A	C	L14
C0032	32770	AC	A	L27
C0032	72180	T	A	L25
C0032	188599	C	T	L01
C0032	228506	G	A	L27
C0032	300376	G	GC	L20
C0032	301038	G	A	L27
C0032	310885	GC	G	L27
C0032	341915	T	G	L20
C0032	387367	G	A	L27
C0032	409126	AGTTAGCTGGAAGCGTGCACGGACGCACGCGGAGGCTGGCAGATTGCATGTGAATAATGAAGTATAGGTAGTTGTTGGCAAAGGCAGTGCGACGTGACGCTGGCGCATCGGGCATGGGCGGGCGCGCTGTGCATGGGTCGGTAGCGCTGGTGCGAGGCCGGAGGACGACCGGCTGCCCTTGAATCGTGG	A	L25
C0032	409997	C	A	L27
C0032	556872	C	T	L05
C0032	645094	GC	G	L27
C0032	678425	C	T	L27
C0032	701805	C	T	L27
C0032	722148	G	A	L27
C0032	832981	AT	A	L18
C0032	853616	CGCGGCCGCGGCGGCGGCG	C	L01
C0032	863047	G	A	L29
C0032	1051999	T	A	L21
C0032	1139308	C	T	L27
C0032	1153523	G	T	L27
C0032	1182356	A	T	L23
C0033	15156	TG	T	L28
C0033	179160	G	T	L09
C0033	189762	C	T	L27
C0033	196869	A	C	L08
C0033	381805	G	A	L19
C0033	424038	C	T	L27
C0033	571677	T	C	L24
C0033	596950	T	C	L14
C0033	608819	AC	A	L27
C0033	709901	C	T	L27
C0033	727957	G	T	L25
C0033	910551	C	T	L27
C0033	970566	G	A	L27
C0033	1032213	G	A	L09
C0033	1080856	T	TG	L27
C0033	1099271	C	A	L27
C0033	1101085	G	A	L27
C0033	1102922	C	T	L23
C0033	1103968	G	A	L27
C0033	1107688	G	A	L27
C0033	1151287	G	A	L27
C0033	1168488	T	TG	L13
C0033	1189152	T	TG	L27
C0033	1204843	C	T	L27
C0034	49954	G	A	L27
C0034	52698	C	T	L27
C0034	87339	C	T	L27
C0034	118467	G	A	L27
C0034	183276	G	A	L15
C0034	211662	GC	G	L27
C0034	214992	GAGTTCAAGGAACGAGTACTAGAAATGGATGCAGTCCAGGAGGTGGGCGCTGCACACTAGTGCCACCAAAGCCAAGGTGCTCCTTGTTGCTTCTGTATCAATCTTCACAATGACTTTGAAGGTATAGAGTCCATAATTACTCGGTAAGGTCGCTTGAACATCCCATAGAAATGGCCTACCCACCATCGCGCAGCGTTCACGGATGCTGGCACGGGTGGTCAGCCCAGGTGTCGTCCGCAACCGCGGGTCTGCATCAGCGACGAGCTAGACGCGTAGCGAATATCTCTTTCGCCTTTTACTAAAGAGATCCGCGAGTTTTGCTCACGCAGTCGCATATCCCTCTTTTTGTGGGCCTTTTGGCCTTCCCCATCAAATTGCGTTGGTTGCGGTTTCTTTTGC…	GTGGTGA	L25
C0034	221269	G	C	L25
C0034	318473	TGCAGCA	T	L13
C0034	348377	G	T	L19
C0034	506676	G	A	L25
C0034	623363	C	T	L19
C0034	784769	G	A	L27
C0034	910941	G	A	L29
C0034	959883	G	A	L21
C0034	968735	A	G	L13
C0034	1020898	G	A	L27
C0034	1074889	G	A	L27
C0034	1080854	C	T	L27
C0034	1108289	G	A	L20
C0035	11066	T	A	L20
C0035	32414	TG	T	L25
C0035	56504	T	A	L07
C0035	56530	G	T	L07
C0035	104231	G	GCA	L27
C0035	125156	C	T	L18
C0035	171203	G	A	L27
C0035	284414	A	C	L01
C0035	328041	G	C	L20
C0035	480266	C	T	L27
C0035	480788	G	GC	L27
C0035	553016	G	A	L27
C0035	567784	G	A	L27
C0035	571203	T	C	L19
C0035	851546	C	T	L27
C0035	993319	T	A	L29
C0035	1012740	A	T	L20
C0035	1036357	C	A	L05
C0035	1084965	G	A	L27
C0035	1118113	G	A	L09
C0035	1121317	G	A	L27
C0035	1133032	C	T	L27
C0035	1158493	A	C	L14
C0035	1196356	C	T	L18
C0036	52319	G	A	L07
C0036	109312	GC	G	L20
C0036	115150	T	C	L09
C0036	186560	C	T	L01
C0036	191630	C	T	L27
C0036	281392	A	C	L27
C0036	319511	T	TGGC	L24
C0036	372198	AT	A	L14
C0036	393316	T	G	L04
C0036	395794	G	A	L18
C0036	438400	G	A	L27
C0036	474503	AG	A	L27
C0036	498109	T	A	L20
C0036	499834	G	A	L27
C0036	550089	T	C	L26
C0036	598032	G	A	L27
C0036	603339	C	T	L27
C0036	669684	C	G	L01
C0036	683054	G	GGCT	L18
C0036	684102	G	GCATA	L20
C0036	687640	TG	T	L27
C0036	698919	G	A	L27
C0036	847148	G	A	L08
C0036	938555	T	TG	L27
C0036	993900	C	T	L27
C0036	1022950	C	A	L27
C0037	46615	CG	C	L27
C0037	93514	G	A	L27
C0037	114098	G	A	L27
C0037	163377	G	A	L08
C0037	173965	G	A	L27
C0037	188412	C	T	L27
C0037	200200	A	G	L18
C0037	205747	TGCTCCCAGATGGAGCTGAGTAGTGCGGCTAACCTGACAGGCTCAGATTTCAGCATCACTTCGCGCATGCTTATGCTAAAGTCTATAGATAGAGATACTATCTATATATAGAGAGACTATCTAGAGAGAGAATATCTATATATAGAGAGACTATCGACACTGTTGACAACGAACGCCTCC	T	L15
C0037	215312	CA	C	L11
C0037	303293	G	C	L20
C0037	351102	C	CCA	L26
C0037	370233	G	T	L26
C0037	426221	T	TCCGCCGCCGCGGCCG	L23
C0037	464719	C	A	L25
C0037	518017	G	A	L27
C0037	647379	AC	A	L27
C0037	802476	G	A	L27
C0037	849716	A	G	L19
C0037	866543	CT	C	L27
C0037	873523	T	C	L27
C0037	877758	G	A	L25
C0037	955497	A	C	L04
C0037	1034163	G	A	L24
C0037	1034165	A	T	L24
C0037	1045569	G	T	L01
C0038	86848	C	A	L27
C0038	125304	G	C	L21
C0038	180531	AC	A	L27
C0038	220477	G	A	L27
C0038	260282	G	A	L27
C0038	286743	G	T	L07
C0038	299773	G	A	L04
C0038	468696	C	T	L20
C0038	538724	G	T	L27
C0038	722156	C	T	L27
C0038	755588	C	T	L25
C0038	776750	C	A	L19
C0038	799996	GACGCGGCGCAGGCTTGGCGTACCGAGCTCGCGCTCGTCTGTCTCCATCTCTGCCTCCGCCAGCTCATCATCCTCATCGTGCTCGTCGCCCAGTAGCAGGGCGAGGTGCAGCTGCGGCACCTCCTCCGCAAGCGCACGGCGGTGGTCGTCGGCGGCGGCGGCCGGCTGCTGCTGCCGCTGCTCCGTGAGGTGGACGAGCCCTGACGCCATGTCCAGCTGCGCCCGCACGTCACCCAGCGCCGCCATCAGGCCCGGCAGCCCGCCTCGGCTTGCGGTGCTGGTGCGGCTGTGAGAAGCGTCCACGCCCAGAGTCGAGCGCCGCCTGCTGGCACCACCGCTGCTGCTGCTGGTGCTGGGGGCTTCGTATGCATGGACCAGCTCTTCGGGGCGGGCGCCGCC…	G	L21
C0038	813190	G	GC	L24
C0038	840192	C	T	L25
C0038	842058	C	CA	L21
C0038	884148	TAACAATACTCAGCTGCTCACACAGTACGTTATGCAGCCCACAGACAGTGCGCAAGTGCCTGCCCTAAACCTGGTCATTTATACCACGCGTAAGTGTTGTCAAGCAGATCCGTGAGCGCCCCTGTGAATACTGCGTAACAACCTTCATGCGCTCCCTCGTTTGCTGGATCCGCAGA	T	L25
C0038	973852	C	T	L27
C0038	1028211	C	G	L08
C0038	1062142	C	A	L18
C0038	1065068	T	C	L27
C0039	47769	C	T	L27
C0039	47851	C	A	L27
C0039	117507	T	C	L20
C0039	133321	G	A	L21
C0039	182296	G	A	L27
C0039	191430	G	A	L27
C0039	538831	ACGAGGCCTTATGACGCATGTCACATCCGTGCAGCAACACGCGTGCCTGCAGCGTGCGTGCCCGAATAGGAATACAAATAGAAATAATGACACCCCGCCAAAAGACAAGTGGTGTAAGATTATGGCGTTTCTACTATCTTCAACCGTCTTACTCATATTCCTGTAATCACGTTCTTCATGCAGCATCCTGCAAT	A	L30
C0039	567308	T	C	L27
C0039	679339	AG	A	L25
C0039	755088	G	A	L20
C0039	795644	GGGCGCT	G	L18
C0039	820316	G	A	L30
C0039	824534	A	T	L08
C0039	899062	C	T	L15
C0039	941369	G	A	L10
C0039	992429	GGCC	G	L18
C0039	1045310	G	A	L27
C0040	32530	T	G	L23
C0040	38840	GA	G	L27
C0040	92386	G	A	L14
C0040	132858	C	G	L29
C0040	261891	AG	A	L08
C0040	301769	GACAA	G	L08
C0040	367178	C	T	L27
C0040	372429	TTCCCATGCACGTCCGCAGTTCGGAGCCTACACGTCTGGAGGTGCGCGCGCGGGCAAGCTGGCCGTTCGCTTGCTTACTTGCCTGCGACCGCGATACACCAGCGAATGGAGAACTTGCGGCGTGGGGTTGTTGTTGTCATCCCTGTCTTCCTGCTGTGCACATGCATGATGTACGTGTTGACGGCACGTTGCAGGTGACGCCCACTGGCGCTACACCACCGGCGACGAGGTGGTGTTCAACATGTGGGGCACCGACTCCTCCAGCCCCGCGCTCGCCTCCTGCGGCGCCATCACCTTCCCCTTCATCAACGGAGAGTTCGGCCAGCCCAGGTGCGTGCGTGCATGGCGAGTTGGCGACCTGACCGGGCGGCTGCCGCCTCCTTCTTGGCCCGGGCTCCC…	T	L20
C0040	461738	A	C	L29
C0040	569610	C	G	L01
C0040	580630	G	A	L27
C0040	593516	G	GGCT	L24
C0040	665497	C	T	L01
C0040	672078	G	A	L27
C0040	725112	A	AAC	L04
C0040	788154	C	T	L23
C0040	791463	G	A	L15
C0040	814715	C	A	L27
C0040	847911	GGTTTGGTCCCGCGTGGCCCGCGCTCGCTCGGCGCGCGTGTGTGGGCTCCTCTGCAGTGTAAGTGCCATTTGTCTCTGCAGTGTAAGTGCCATTTGTCAGGTTCGGTTCCTCTCGGCCCAGCTCAGCCCAACAGCAGCTCCGTTACAGCGAAGGCCGTTGGGCCACCAGGCTAAACCGGGATGGCACCCCCGGCGCTCGAGTGCTCGATCCTCTTAACCATGGGTGCTTTTTGCCCCGCCAACTCAGCTTACAGACTCACAGCCCCGGGGCCGCCACTTGTTCATACCTTGCTCACATGCAGACGAGCTCGCGATGCGGGATCACAAGGTGCGCATGCTCAATCCGCATTCGTTCCATGGACACGCCCATCTGCCA	G	L29
C0040	857408	A	T	L18
C0040	921812	CCTG	C	L18
C0040	926766	T	C	L21
C0040	937128	G	A	L07
C0040	1010201	T	G	L21
C0041	47417	C	T	L14
C0041	65416	G	A	L09
C0041	69977	CAGCCCGCATGCGGCAGTAGCGGCGGCAGTAGCGGTGGCAGTAGCGGCGGCAGTAGCGGTGGCGTGCTGTGCCCGCT	C	L14
C0041	75470	A	G	L01
C0041	130083	C	T	L15
C0041	142131	C	T	L27
C0041	145615	AAGC	A	L05
C0041	262723	C	T	L27
C0041	274750	C	G	L27
C0041	294124	C	T	L20
C0041	397391	A	G	L27
C0041	486438	G	A	L27
C0041	529224	A	C	L27
C0041	745550	A	T	L19
C0041	754335	G	T	L18
C0041	814837	G	C	L20
C0041	815984	G	A	L19
C0041	823151	C	T	L07
C0041	828444	G	A	L27
C0041	849550	G	C	L14
C0041	860070	C	T	L27
C0041	869559	C	T	L08
C0041	884149	T	TTG	L27
C0041	893889	C	T	L13
C0041	910497	G	A	L27
C0041	980491	G	A	L27
C0041	1026428	A	G	L19
C0042	129487	TGCTGCTGCC	T	L18
C0042	236953	C	T	L27
C0042	246104	G	A	L01
C0042	301513	T	C	L01
C0042	323767	G	A	L30
C0042	323768	G	T	L30
C0042	327902	GC	G	L21
C0042	375595	C	T	L27
C0042	457937	GAGCAGCTGGGCGCCGACATGGCGGCGTTCAAGGTAGGGAGGAGGGGGGCGGGGGGCCGGGGGATTCTGAAGCCGCACCTGGTCCGGCAGCCCCTCCGCGCATTCGATCCATGAAACAGGGATAAGCCGCAAGCGCCTGGAGCTGTGGAGCATGAGCTCGCTTATCGGACCATACCCCTGCAACATTGC	G	L15
C0042	505905	G	C	L27
C0042	508284	C	T	L25
C0042	509321	G	GC	L01
C0042	570772	T	TG	L23
C0042	573967	C	T	L01
C0042	574331	ATGT	A	L20
C0042	620164	G	C	L19
C0042	630122	C	A	L13
C0042	657981	C	T	L01
C0042	658630	T	C	L21
C0042	717013	G	A	L27
C0042	810552	C	T	L01
C0042	830544	G	A	L27
C0042	834713	A	G	L22
C0042	857878	A	ATG	L27
C0042	857891	G	T	L30
C0042	860026	G	A	L20
C0042	910414	G	A	L27
C0043	3421	GT	G	L27
C0043	21595	CA	C	L21
C0043	80571	A	T	L29
C0043	137419	G	A	L30
C0043	137420	G	T	L30
C0043	137438	T	C	L01
C0043	206511	A	AC	L27
C0043	274651	T	C	L14
C0043	307603	G	A	L27
C0043	318923	TG	T	L20
C0043	415577	A	T	L20
C0043	445848	GC	G	L27
C0043	522909	T	C	L27
C0043	535643	C	T	L15
C0043	592992	G	A	L27
C0043	614962	G	T	L27
C0043	618973	C	T	L27
C0043	686905	G	A	L27
C0043	692919	GC	G	L27
C0043	692924	T	G	L27
C0043	805277	CG	C	L24
C0043	809528	G	A	L27
C0043	823463	C	T	L29
C0043	825652	C	T	L27
C0043	853642	G	T	L14
C0043	929053	A	G	L27
C0043	932049	C	T	L27
C0043	946714	C	A	L27
C0043	977802	T	TG	L27
C0043	992495	C	T	L21
C0044	38623	C	T	L27
C0044	91512	C	T	L29
C0044	208368	G	T	L11
C0044	254751	T	G	L27
C0044	279484	G	A	L27
C0044	281473	A	G	L27
C0044	330538	G	A	L27
C0044	387057	CGCCGCTGCCGCT	C	L18
C0044	450604	C	G	L09
C0044	465327	G	C	L23
C0044	506420	G	A	L27
C0044	530828	CG	C	L18
C0044	572117	G	A	L15
C0044	579358	C	G	L24
C0044	588106	G	T	L24
C0044	611687	G	A	L27
C0044	711595	A	G	L27
C0044	728768	G	GC	L27
C0044	733023	T	C	L18
C0044	780220	G	A	L27
C0044	872451	C	G	L24
C0045	49871	T	G	L19
C0045	119478	C	T	L27
C0045	149599	G	A	L15
C0045	209522	CG	C	L18
C0045	255530	T	C	L27
[truncated: 613 more rows]
