# Supplementary material for: De Novo Mutation Rate Variation and Its Determinants in Chlamydomonas
Source: Mol Biol Evol. 2021 May 5;38(9):3709–23. doi: 10.1093/molbev/msab140 (PMC8383909; doi:10.1093/molbev/msab140)
Supplement: msab140_Supplementary_Data [file msab140_supplementary_data.zip › Table S2.xlsx]

## Sheet: TableS1
Table S2. Regression coefficients (C) are given for the two species Chlamydomonas incerta and C. reinhardtii.
Columns with raw coefficients are numbered from 1 to 10 corresponding to the 10 training set replicates used.
Species	Factor	C1	C2	C3	C4	C5	C6	C7	C8	C9	C10
C. incerta	(Intercept)	-4.03746	-4.04417	-4.0399	-4.00365	-4.00621	-4.02199	-4.01716	-4.02017	-4.04347	-4.03192
C. incerta	downTRI_AAA	-0.0374444	-0.0401856	-0.0380729	-0.0287687	-0.0280496	-0.0325815	-0.0314881	-0.0319019	-0.039898	-0.0374945
C. incerta	downTRI_AAC	0	-0.00535875	0	0	0	0	0	0	0	0
C. incerta	downTRI_AAG	-0.0627299	-0.0621093	-0.053757	-0.0480631	-0.0455982	-0.0605958	-0.0493079	-0.0489537	-0.0562397	-0.0626552
C. incerta	downTRI_AAT	0	0	-0.00156972	0	-0.00138181	0	-0.000337799	0	-0.00155449	-0.00233646
C. incerta	downTRI_ACA	-0.00610043	-0.000768712	-0.0094267	0	0	-0.0014415	0	0	-0.00754532	-0.00170252
C. incerta	downTRI_ACC	0.0469522	0.0383384	0.0410983	0.0569497	0.0642635	0.0617638	0.0585613	0.0504659	0.0569302	0.0606466
C. incerta	downTRI_ACG	-0.0170252	-0.0126845	-0.0232916	-0.0100867	-0.00512618	-0.00385946	-0.00041086	-0.00786144	-0.00915262	-0.00964247
C. incerta	downTRI_ACT	0.011171	0.0135589	0.0131694	0.000285069	0	0.00603331	0.00765169	0.00762112	0.00866636	0.0147828
C. incerta	downTRI_AGA	-0.00952519	-0.018067	-0.01368	-0.007436	-0.00694243	-0.0231372	-0.0161288	-0.00969341	-0.0171701	-0.011474
C. incerta	downTRI_AGC	0	0	-0.00679393	0	0	0	0	0	0	-0.00173001
C. incerta	downTRI_AGG	0.0956467	0.0996158	0.105159	0.103062	0.103716	0.10093	0.102353	0.0960005	0.0954098	0.106263
C. incerta	downTRI_AGT	0.0215403	0.0207766	0.024222	0	0.000115351	0.00483565	0.0111672	0.00130934	0.012755	0.0110486
C. incerta	downTRI_ATA	-0.0402063	-0.0443628	-0.0386753	-0.0316491	-0.0298562	-0.0281584	-0.0260173	-0.0369159	-0.0562266	-0.0433557
C. incerta	downTRI_ATC	0.0106369	0.0208375	0.0231012	0.00463732	0.00327911	0.0121478	0.00701626	0.0106379	0.0088125	0.0121684
C. incerta	downTRI_ATG	0	0	-0.00265046	0	0	0	0	0	0	-0.00137556
C. incerta	downTRI_ATT	-0.0240812	-0.0246257	-0.00945708	-0.00703265	-0.00421152	-0.0115096	-0.00648952	-0.0167485	-0.0214079	-0.015041
C. incerta	downTRI_CAA	0.0232655	0.0355851	0.0397258	0.0116401	0.0217093	0.0243186	0.0274705	0.0325404	0.0346335	0.0314907
C. incerta	downTRI_CAC	-0.0343594	-0.0189623	-0.029228	-0.0277996	-0.0120928	-0.0244574	-0.015618	-0.0181017	-0.0114526	-0.0267858
C. incerta	downTRI_CAG	0.0415414	0.0563621	0.0514437	0.024281	0.0455389	0.0359364	0.0425492	0.039536	0.0611552	0.0555709
C. incerta	downTRI_CAT	-0.0202508	-0.0087162	-0.00411466	-0.0227692	-0.0132987	-0.0182802	-0.00848118	-0.0212637	-0.00784397	-0.0132803
C. incerta	downTRI_CCA	0.0686116	0.0559141	0.0561203	0.0347795	0.0423675	0.0406692	0.0508038	0.051236	0.0516567	0.0467089
C. incerta	downTRI_CCC	-0.0258546	-0.0438132	-0.0482871	-0.0280388	-0.0239518	-0.0295251	-0.0317004	-0.0312835	-0.0392715	-0.0415424
C. incerta	downTRI_CCG	0	-0.00566731	-0.00419811	0	0	0	0	0	0	-0.000564387
C. incerta	downTRI_CCT	-0.00157727	-0.0054906	-0.00708489	-0.0127249	-0.0129497	-0.00888033	-0.00619593	-0.00562122	-0.00899637	-0.0026626
C. incerta	downTRI_CGA	0.0513247	0.0540429	0.0554387	0.0470137	0.0480448	0.0569914	0.0530903	0.0404915	0.0538359	0.0474586
C. incerta	downTRI_CGC	-0.0583616	-0.0496648	-0.058404	-0.0369112	-0.0231767	-0.0474922	-0.0331203	-0.0486848	-0.0516248	-0.0498894
C. incerta	downTRI_CGG	0.0726558	0.0784171	0.0843575	0.0816115	0.0831687	0.0860291	0.0885093	0.0777713	0.0810812	0.0932639
C. incerta	downTRI_CGT	0.0509821	0.0561758	0.064881	0.039672	0.0438357	0.0496089	0.0509656	0.0511607	0.05313	0.0484966
C. incerta	downTRI_CTA	0.0293238	0.0215186	0.0245558	0.00654263	0.0200425	0.0237356	0.0183063	0.0258498	0.0254932	0.0209815
C. incerta	downTRI_CTC	-0.0517346	-0.05034	-0.0457829	-0.0287495	-0.0223761	-0.0375168	-0.0368066	-0.0370664	-0.044781	-0.0451136
C. incerta	downTRI_CTG	0.0366527	0.0443378	0.0444073	0.0463055	0.038147	0.0465439	0.0412699	0.0441299	0.0487873	0.0448607
C. incerta	downTRI_CTT	0.00667013	0.00532877	0.00378588	0.005543	0.00511525	0.00557519	3.89366e-05	0	0	0.00148431
C. incerta	downTRI_GGT	0	0	0	0	0	0	0	0	0	0
C. incerta	downTRI_GTC	0	0	0	0	0	0	0	0	0	0
C. incerta	E2001	0.0994473	0.0669946	0.090589	0.09934	0.0875051	0.0875344	0.0903536	0.0862947	0.093774	0.0929859
C. incerta	E201	0.211275	0.212773	0.202539	0.189605	0.205117	0.183652	0.17852	0.172273	0.238647	0.183246
C. incerta	E21	-0.162167	-0.144589	-0.155435	-0.116414	-0.123535	-0.134584	-0.138606	-0.153973	-0.159908	-0.138148
C. incerta	E5	-0.14523	-0.161182	-0.133912	-0.0205095	-0.031318	-0.0952746	-0.0782577	-0.0645023	-0.145765	-0.0898711
C. incerta	GC1	0.00324463	0.0134428	0.0126127	0	0	0	0	0	0	0.00977017
C. incerta	GC2001	-0.0593253	-0.111746	-0.060706	-0.0538098	-0.0780244	-0.0785109	-0.0702419	-0.0785192	-0.0634573	-0.063535
C. incerta	GC201	0.0315918	0.0559289	0.0551119	0	0	0.0112726	0	0	0.0566273	0.00321601
C. incerta	GC21	-0.0776844	-0.0699557	-0.0580231	-0.0468153	-0.0286214	-0.0519905	-0.0485041	-0.0595672	-0.0716919	-0.0536297
C. incerta	GC5	0.0357029	0.03788	0.0285316	0	0	0	0	0.016019	0.00624594	0.0124113
C. incerta	GENE_FEATURE_CDS	-0.0493452	-0.0481645	-0.056112	-0.0471429	-0.0405392	-0.0412727	-0.0420794	-0.045051	-0.0539158	-0.0463504
C. incerta	GENE_FEATURE_Intergenic	0.0416357	0.0371786	0.0378886	0.0329008	0.0305653	0.0295921	0.0271591	0.0301155	0.0419481	0.0403446
C. incerta	GENE_FEATURE_Intron	-0.00534218	-0.00873915	-0.00700448	0	0	0	0	0	0	-0.00415101
C. incerta	GENE_FEATURE_X3.UTR	0.0248712	0.029485	0.0356108	0.0201617	0.0231197	0.0302092	0.0258504	0.0270924	0.0360031	0.0312143
C. incerta	GENE_FEATURE_X5.UTR	0.00622981	0.00992303	0.0145405	0	0.00216152	0	0.00678404	0.00112428	0.011849	0.00242167
C. incerta	L2001	0.00569433	0.000773863	0.0117244	0	0	0	-0.00156963	0	-0.00912688	0.00475949
C. incerta	L201	-0.110324	-0.0706915	-0.0780202	-0.0662047	-0.0821027	-0.0662259	-0.0760122	-0.0764543	-0.0936104	-0.067905
C. incerta	L21	0.0205764	0	0.0148715	0	0	0.00283813	0.00240664	0.0182744	0.000647701	0.00214996
C. incerta	L5	0.306685	0.321439	0.273402	0.220196	0.212502	0.277645	0.261131	0.241367	0.300697	0.250161
C. incerta	LC_DISTANCE	0.0247089	0.0209676	0.017206	0.0131067	0.0146397	0.0167257	0.0168757	0.0165362	0.0252918	0.0142179
C. incerta	LC_FEATURE_NONE	-0.00147899	-0.000479596	-0.00531803	-0.00264804	0	0.000144774	-0.00145911	-0.00646608	-0.00335996	-0.00364763
C. incerta	LC_FEATURE_similarity	0.00124499	0.00031977	0.00454518	0.000581304	0	-7.17091e-06	7.027e-05	0.00520057	0.00176473	0.00342384
C. incerta	ME2001	-0.0253056	-0.0109272	-0.0264826	0	-0.000449586	-0.0105908	-0.0127997	-0.0178075	-0.0174389	-0.0250934
C. incerta	ME201	-0.0824434	-0.0857185	-0.123619	-0.0609797	-0.0594516	-0.0678541	-0.0756526	-0.0837215	-0.0997358	-0.0746352
C. incerta	ME21	0.0393368	0.0442035	0.028065	0.048329	0.0411795	0.031442	0.0281624	0.0397609	0.0382651	0.0373742
C. incerta	ME5	-0.0103217	-0.0171627	-0.0217403	0	0	0	-0.00623677	0	-0.0170764	0
C. incerta	MGC2001	0	-0.0123132	-0.0016613	-0.000112331	-0.0073452	-0.00795962	0	0	0	0
C. incerta	MGC201	0.0256759	0.0334819	0.0487454	0.00620213	0.00462291	0.0180201	0.0142429	0.0244033	0.0330277	0.0117265
C. incerta	MGC21	0.0145654	0.00790105	0.0176023	6.06134e-06	0.00370753	0.0119266	0.00828894	0.0132884	0.00444023	0.0103877
C. incerta	MGC5	0.0397156	0.0435175	0.045689	0.0241438	0.0235659	0.0267769	0.0315347	0.0404263	0.0468961	0.0419812
C. incerta	midTRI_AAA	-0.0211035	-0.0194381	-0.033019	-0.0164306	-0.0182547	-0.0298461	-0.0255142	-0.0310661	-0.0180972	-0.018376
C. incerta	midTRI_AAC	-0.000906351	-0.00103467	-0.00356504	0	0	-0.00578333	0	0	-0.0115458	0
C. incerta	midTRI_AAG	0.0235342	0.0367672	0.021413	0.0267274	0.0274658	0.0292389	0.0266291	0.0350171	0.0398283	0.0283307
C. incerta	midTRI_AAT	-0.0102879	-0.0037801	-0.0134153	-2.66598e-05	-0.00172694	-0.00601992	-0.00635634	0	0	-0.00586902
C. incerta	midTRI_ACA	0	0.00329218	0.00546202	0	0	0	0	0.00312785	0	0.0020865
C. incerta	midTRI_ACC	-0.0323232	-0.0171102	-0.0167332	-0.0018686	-0.0113884	-0.0125383	-0.0127299	-0.0199589	-0.0093277	-0.0156853
C. incerta	midTRI_ACG	0.00126646	0	0	0	0	-0.00330238	0	0	0	0
C. incerta	midTRI_ACT	0.0210345	0.0260356	0.0216085	0.00918864	0.00293803	0.0150603	0.0196952	0.0101379	0.0139841	0.0146964
C. incerta	midTRI_CAA	-0.0139851	-0.00496343	-0.00563882	0	0	0	-0.00815588	0	-0.00994177	0
C. incerta	midTRI_CAC	0.0103882	0.00834004	0.0192251	0.00639126	0.0140111	0.00239343	0.00556151	0.00306658	0	0.00180195
C. incerta	midTRI_CAG	0	0	0	0	0	0	0	0	0	0
C. incerta	midTRI_CAT	-0.0475864	-0.0414508	-0.0495934	-0.0382666	-0.0360126	-0.0511167	-0.0435728	-0.0393261	-0.0428596	-0.0540354
C. incerta	midTRI_CCA	-0.0482933	-0.0715714	-0.0829476	-0.0606199	-0.0721217	-0.0755192	-0.0752486	-0.0765668	-0.0846158	-0.0726026
C. incerta	midTRI_CCC	-0.118578	-0.118025	-0.126958	-0.105664	-0.116397	-0.104623	-0.110517	-0.119164	-0.128417	-0.112578
C. incerta	midTRI_CCG	0	0	0	0	0	0	0	0	0	0
C. incerta	midTRI_CCT	0.0518278	0.0481352	0.0487661	0.0216878	0.0301521	0.0321934	0.0369282	0.0434863	0.0390399	0.0552076
C. incerta	midTRI_GAA	-0.00352951	0	0	0	0	0	0	0	0	0
C. incerta	midTRI_GAC	-0.0368063	-0.0392339	-0.0211912	-0.047397	-0.0417664	-0.0369497	-0.041172	-0.0364624	-0.043295	-0.0413339
C. incerta	midTRI_GAG	0	-0.0115289	-0.00178907	0	0	-0.00410544	0	0	-0.00189654	-0.0101712
C. incerta	midTRI_GAT	0.0219345	0.027599	0.0183149	0.00654852	0.00166227	0.0096298	0.00796834	0.0164482	0.0230181	0.0215695
C. incerta	midTRI_GCA	0	0	0	0	0	0	0	0	0	0
C. incerta	midTRI_GCC	0.0457637	0.0620472	0.0654194	0.0551711	0.074372	0.063351	0.0724344	0.05641	0.0756961	0.0582131
C. incerta	midTRI_GCG	0.0466695	0.0374583	0.0294582	0.0392103	0.0387501	0.0469062	0.0378978	0.0401481	0.0557308	0.0346051
C. incerta	midTRI_GCT	-0.00391856	-0.00181155	0	0	0	0	0	0	0	-0.00431743
C. incerta	midTRI_TAA	-0.0223466	-0.0128793	-0.0244021	-0.0141801	-0.00616853	-0.0215259	-0.0199977	-0.0153909	-0.0234141	-0.0104677
C. incerta	midTRI_TAC	0.00442497	0.014251	0.0146342	0	0	0	0	0.00629258	0	0.00291705
C. incerta	midTRI_TAG	0.0032258	0.0237784	0.0108833	4.37252e-05	0.0109246	0.00618278	0.00436946	0.0106088	0.0102221	0.0154223
C. incerta	midTRI_TAT	0	0	0	0	0	0	0	0	0	0
C. incerta	midTRI_TCA	0.0337171	0.0223874	0.0212662	0.026971	0.0198928	0.0152718	0.00975149	0.0263707	0.0113151	0.0153162
C. incerta	midTRI_TCC	-0.00521349	-0.0173869	-0.0161972	0	-0.00468568	0	-0.011116	0	-0.00907241	-0.00853398
C. incerta	midTRI_TCG	0.0403288	0.0290339	0.0311345	0.0260392	0.0222014	0.0317456	0.0259461	0.038942	0.0322359	0.0382354
C. incerta	midTRI_TCT	0.0123638	0.0213857	0.008714	6.16463e-05	0	0	0.00587763	0	0.00720001	0.0151598
C. incerta	ML2001	0.0517667	0.0490283	0.0471251	0.0300562	0.0338545	0.0386659	0.0467346	0.045352	0.0331871	0.0420692
C. incerta	ML201	-0.00631741	0.00633059	0.0269223	0.00829621	0.000106339	0.00364107	0.00251434	0	0.000150834	0.00750828
C. incerta	ML21	0.315612	0.314918	0.318849	0.305121	0.311861	0.311447	0.307162	0.315101	0.306016	0.323428
C. incerta	ML5	0.463268	0.479622	0.472215	0.448862	0.4366	0.453022	0.450448	0.445862	0.467353	0.448376
C. incerta	MS_FEATURE_NONE	0.0174744	0.0136497	0.0173802	0.0119497	0.0217044	0.0119472	0.0178744	0.0141923	0.0136103	0.013046
C. incerta	MS_FEATURE_similarity	-0.016088	-0.0120511	-0.0158168	-0.00529872	-0.0013681	-0.00433714	-0.0061207	-0.0120513	-0.00701569	-0.0117569
C. incerta	TE_CLASS_Class.I	0	0	0	0.00162336	0	0.00208726	0	0.00127185	0	0
C. incerta	TE_CLASS_Class.II	0	0	0	0	0	0	0	0	0	0
C. incerta	TE_CLASS_NONE	0	0	0	0	0	0	0	0	0	0
C. incerta	TE_CLASS_UNK	-0.0111141	-0.0128257	-0.0100423	-0.00519361	-0.000700286	-0.00241694	-0.00549779	-0.00952184	-0.0078137	-0.00755322
C. incerta	TE_SEQUENCE_Crypton	0.0157682	0.0197996	0.0174771	0.024332	0.0204058	0.015135	0.0246636	0.0249016	0.0263706	0.0327215
C. incerta	TE_SEQUENCE_Helitron2	-0.0111718	-0.024121	-0.019958	-0.0134341	-0.00740008	-0.0100534	-0.00591763	-0.00571894	-0.025594	-0.0155944
C. incerta	TE_SEQUENCE_LINE	0.0118339	0.0161187	0.0145153	0.0116718	0.00578956	0.0132744	0.0132705	0.0128024	0.0238059	0.0188484
C. incerta	TE_SEQUENCE_LTR	-0.0560495	-0.054598	-0.0618493	-0.0313946	-0.0367913	-0.0526849	-0.0523794	-0.0488395	-0.0622862	-0.0523076
C. incerta	TE_SEQUENCE_NONE	0	0	0	0	0	0	0	0	0	0
C. incerta	TE_SEQUENCE_PAT	-0.0021774	-0.00518711	0.000321081	0.00255088	0	0.00116886	0	0.00265713	-0.00315128	0
C. incerta	TE_SEQUENCE_PLE	0.019276	0.0273762	0.0252346	0.0186813	0.0238015	0.022651	0.0201431	0.0218972	0.027545	0.0264035
C. incerta	TE_SEQUENCE_SINE	-0.0208688	-0.0241812	-0.0110671	-0.00277187	0	0	-0.00858329	-0.0135489	-0.0162448	-0.00931143
C. incerta	TE_SEQUENCE_TIR	0.0155139	0.016869	0.0082149	0.00718847	0.0149034	0.0223843	0.0154789	0.0149497	0.0223399	0.0105463
C. incerta	TE_SEQUENCE_UNK	-0.0119909	-0.0137859	-0.0109427	-0.0096641	-0.0128437	-0.00661642	-0.013467	-0.010877	-0.0120528	-0.00824767
C. incerta	upTRI_AAA	-0.069519	-0.0745671	-0.0576952	-0.062183	-0.0544186	-0.0658532	-0.070585	-0.0643066	-0.0791533	-0.0821919
C. incerta	upTRI_AAC	-0.0114842	-0.0174343	-0.0135429	-0.000207839	0	-0.0125321	-0.0123718	-0.00525777	-0.0226054	-0.00872552
C. incerta	upTRI_ACA	-0.0299648	-0.0244606	-0.0299986	-0.0253677	-0.0284149	-0.0300766	-0.0342304	-0.0384163	-0.0337916	-0.0386213
C. incerta	upTRI_ACC	0.0296788	0.0414652	0.0469581	0.0374312	0.0306499	0.0328779	0.0259549	0.0352629	0.0465902	0.0327272
C. incerta	upTRI_AGA	-0.0515013	-0.0525042	-0.0518309	-0.0422314	-0.0384806	-0.0515906	-0.0447429	-0.04399	-0.0491308	-0.0533291
C. incerta	upTRI_AGC	0.0395369	0.0428236	0.0392795	0.022147	0.0200914	0.022451	0.0148103	0.0217565	0.0188577	0.0203939
C. incerta	upTRI_AGG	0	0	0	0	0	0	0	0	0	0
C. incerta	upTRI_ATA	-0.0132021	-0.0130841	-0.0222376	-0.00884676	-0.0178498	-0.0165957	-0.0152217	-0.0154837	-0.0181256	-0.0199097
C. incerta	upTRI_ATC	-0.0700132	-0.0696283	-0.05857	-0.0611475	-0.0605408	-0.070477	-0.0588271	-0.0706346	-0.0662456	-0.0742113
C. incerta	upTRI_ATT	0	0	0	0	0	0	0	0	0	0
C. incerta	upTRI_CAA	0	0	0	0	0	0	0	0	0	0
C. incerta	upTRI_CAC	0.135221	0.130249	0.128377	0.132983	0.128254	0.123516	0.123544	0.124331	0.127915	0.124904
C. incerta	upTRI_CCA	0.0593104	0.0504084	0.0530214	0.0521317	0.0454713	0.0600322	0.0508521	0.0463484	0.0605137	0.059224
C. incerta	upTRI_CCC	-0.0452332	-0.045935	-0.0542372	-0.0123982	-0.0218869	-0.0331228	-0.0261727	-0.0323066	-0.0311543	-0.0538052
C. incerta	upTRI_CCT	0	0	0	0	0	0	0	0	0	0
C. incerta	upTRI_CGA	-0.0485749	-0.0585062	-0.0505701	-0.0395459	-0.0393636	-0.0486	-0.0553435	-0.0429262	-0.0571437	-0.0497288
C. incerta	upTRI_CGC	-0.123774	-0.140105	-0.132573	-0.104165	-0.11351	-0.124211	-0.114899	-0.124634	-0.131667	-0.133397
C. incerta	upTRI_CGG	0	0	0	0	0	0	0	0	0	0
C. incerta	upTRI_CTA	0.061445	0.0479154	0.0608756	0.0501025	0.0450194	0.0524213	0.0408858	0.0538479	0.0519547	0.0466079
C. incerta	upTRI_CTC	0.190216	0.204624	0.207995	0.198097	0.206586	0.196434	0.199032	0.192715	0.199633	0.200171
C. incerta	upTRI_CTT	0	0	0	0	0	0	0	0	0	0
C. incerta	upTRI_GAA	0.0118729	0.0139573	0.0168576	0	0.00288878	0	0	0	0.00451047	0
C. incerta	upTRI_GAC	-0.00289503	0	0	0	0	0	0	0	0	0
C. incerta	upTRI_GCA	-0.0836339	-0.0853057	-0.0897734	-0.0835847	-0.0941661	-0.0910383	-0.0888554	-0.0907669	-0.0835107	-0.0862827
C. incerta	upTRI_GCC	-0.01678	-0.0259541	-0.0124943	0	0	0	0	0	0	-0.0136103
C. incerta	upTRI_GGA	0.0296798	0.0366579	0.0331787	0.0294364	0.0332187	0.0324523	0.0287809	0.0244769	0.0378812	0.0379351
C. incerta	upTRI_GGC	0.139768	0.12605	0.133289	0.15197	0.134819	0.131557	0.140248	0.141241	0.135069	0.140007
C. incerta	upTRI_GTA	0.0293026	0.0157447	0.0169726	0	0.00112888	0.00950435	0.00859662	0.0105118	0.0221409	0.00530456
C. incerta	upTRI_GTC	0.000186302	0.00680308	0.00236366	0	0	0.000811612	0.000589244	0	0.0102092	0.00165737
C. incerta	upTRI_GTT	0	0	0	0	0	0	0	0	0	0
C. incerta	upTRI_TAA	-0.00530246	0	-0.000877361	-0.00199694	-0.00272148	-0.00126303	-0.00725759	0	-0.00878712	-0.00488848
C. incerta	upTRI_TAC	-0.00459702	-0.0160279	-0.0111934	-0.00966645	-0.00911655	-0.0129735	-0.0117215	-0.00642272	-0.0235306	-0.0175381
C. incerta	upTRI_TCA	0.0488624	0.0573679	0.0559633	0.0325967	0.022936	0.0284581	0.0309161	0.0346626	0.0521703	0.0419038
C. incerta	upTRI_TCC	-0.0449235	-0.0359644	-0.0359453	-0.0283967	-0.0216647	-0.0277729	-0.0336977	-0.0297262	-0.0394965	-0.0448668
C. incerta	upTRI_TGA	-0.00154801	0	0	0	-0.0054726	-0.0133643	-0.00492857	-0.00680863	0	-0.00748097
C. incerta	upTRI_TGC	0.0591851	0.0607503	0.055881	0.0424209	0.0371558	0.0472287	0.0470317	0.0460035	0.0501523	0.050662
C. incerta	upTRI_TGG	0	0	0	0	0	0	0	0	0	0
C. incerta	upTRI_TTA	0	-0.00488034	-0.000211093	0	0	0	-0.00193034	0	-0.00511165	-0.00570475
C. incerta	upTRI_TTC	0	0	-0.00400697	0	0	0	0	0	0	0
C. reinhardtii	(Intercept)	-3.0817	-3.0786	-3.08022	-3.07883	-3.08004	-3.07974	-3.21475	-3.08224	-3.08291	-3.08111
C. reinhardtii	DL11	0	0	0	0	0	0	-0.0732323	0	0	0
C. reinhardtii	downTRI_AAA	0	0	0	0	0	0	0.00909067	0	0	0
C. reinhardtii	downTRI_AAC	0	-0.000973908	-0.00271757	-0.00107768	0	0	-0.0583483	-5.39284e-05	-6.50585e-05	-0.00242702
C. reinhardtii	downTRI_AAG	0	0	0	0	0	0	0.0110304	0	0	0
C. reinhardtii	downTRI_AAT	0	0	0	0	0	0	-0.00428652	0	0	0
C. reinhardtii	downTRI_ACA	0	0	0	0	0	0	0.00289202	0	0	0
C. reinhardtii	downTRI_ACC	0	0	0	0	0	0	-0.0308665	0	0	0
C. reinhardtii	downTRI_ACG	0	0	0	0	0	0	-0.0496466	-4.46164e-05	-6.18222e-06	0
C. reinhardtii	downTRI_ACT	0	0	0	0	0	0	-0.00932455	0	0	0
C. reinhardtii	downTRI_AGA	0	0	0	0	0	0	0.00125145	0	0	0
C. reinhardtii	downTRI_AGC	0	0	0	0	0	0	-0.0172403	0	0	0
C. reinhardtii	downTRI_AGG	0	0	0	0	0	0	0	0	0	0
C. reinhardtii	downTRI_AGT	0	0	0	0	0	0	-0.0211395	0	0	0
C. reinhardtii	downTRI_ATA	0	0	0	0	0	0	0.00384001	0	0	0
C. reinhardtii	downTRI_ATC	0	0	0	0	0	0	-0.01796	0	0	0
C. reinhardtii	downTRI_ATG	0	0	0	0	0	0	0	0	0	0
C. reinhardtii	downTRI_ATT	0	0	0	0	0	0	-0.0157202	0	0	0
C. reinhardtii	downTRI_CAA	0	0	0	0	0	0	0.00989105	0	0	0
C. reinhardtii	downTRI_CAC	0	0	0	0	0	0	0	0	0	0
C. reinhardtii	downTRI_CAG	0	0	0	0	0	0	-0.0243019	0	0	0
C. reinhardtii	downTRI_CAT	0	0	0	0	0	0	-0.0276819	0	0	0
C. reinhardtii	downTRI_CCA	0.0236562	0.0232159	0.0213224	0.0165955	0.0231032	0.0206842	0.0438187	0.0216737	0.0157712	0.0237632
C. reinhardtii	downTRI_CCC	0.016071	0.0186757	0.0128082	0.0158109	0.0127572	0.0135737	0.0625607	0.0220953	0.0169942	0.0135241
C. reinhardtii	downTRI_CCG	0	0	0	0	0	0	-0.0202251	0	0	0
C. reinhardtii	downTRI_CCT	-0.00450373	-0.00118787	-0.00165724	-0.000732373	0	-0.00126585	-0.0463623	-2.61642e-06	-0.00238947	-0.00366573
C. reinhardtii	downTRI_CGA	0	0	0	0	0	0	0.00369723	0	0	0
C. reinhardtii	downTRI_CGC	0	0	0	0	0	0	-0.0124599	0	0	0
C. reinhardtii	downTRI_CGG	0	0	0	0	0	0	0.010694	0	0	0
C. reinhardtii	downTRI_CGT	0.0119651	0.00509115	0.00726548	0.00962888	0.0105518	0.0110321	0.0240495	0.0110547	0.00854696	0.00958277
C. reinhardtii	downTRI_CTA	0.0272146	0.0233864	0.0242248	0.0239493	0.0250585	0.0268753	0.0472406	0.0236121	0.0306579	0.0250307
C. reinhardtii	downTRI_CTC	0	0	0	0	0	0	0.0183364	0	0	0
C. reinhardtii	downTRI_CTG	0.00685646	0.000512412	0.00546977	0.000986666	0.00135838	0.00211188	0.0178909	0.00560318	0	0.00349176
C. reinhardtii	downTRI_CTT	0	0	0	0	0	0	-0.00505791	0	0	0
C. reinhardtii	E2001	0.0606744	0.0562027	0.0561254	0.0590583	0.0582981	0.057422	0.129307	0.0605416	0.0570548	0.0565999
C. reinhardtii	E201	0.0753205	0.0711274	0.073562	0.0725621	0.0738933	0.0727722	0.163073	0.0730117	0.0744014	0.0760453
C. reinhardtii	E21	0	0	0	0	0	0	-0.00575413	0	0	0
C. reinhardtii	E5	0	0	0	0	0	0	0	0	0	0
C. reinhardtii	GC1	0.119132	0.117786	0.113641	0.113063	0.113744	0.116558	0.186445	0.114858	0.116913	0.113135
C. reinhardtii	GC2001	-0.0333481	-0.0308413	-0.0315937	-0.0305423	-0.031448	-0.0310808	0.005936	-0.0342526	-0.0312975	-0.0323187
C. reinhardtii	GC201	-0.0400125	-0.0406979	-0.0426562	-0.0452013	-0.0409523	-0.0389362	-0.0497146	-0.0384386	-0.0439241	-0.0359199
C. reinhardtii	GC21	0	0	0	0	0	0	-0.0270386	0	0	0
C. reinhardtii	GC5	0	0	0	0	0	0	0	0	0	0
C. reinhardtii	GENE_FEATURE_CDS	0	0	0	0	0	0	0.0773926	0	4.02914e-05	0
C. reinhardtii	GENE_FEATURE_Intergenic	0	0	0	0	0	0	-0.0201496	0	0	0
C. reinhardtii	GENE_FEATURE_Intron	0	0	0	0	0	0	0	0	0	0
C. reinhardtii	L11	-0.0339095	-0.0270792	-0.0318189	-0.030985	-0.026311	-0.0270968	-0.0617623	-0.0317578	-0.0297042	-0.0247289
C. reinhardtii	L2001	0.0797951	0.0795687	0.0746711	0.0753443	0.080087	0.0793708	0.17805	0.0807155	0.080635	0.0777825
C. reinhardtii	L201	0	0	0	0	0	0	-0.0172651	0	0	0
C. reinhardtii	L21	0	0	0	0	0	0	0.0154685	0	0	0
C. reinhardtii	L5	0	0	0	0	0	0	0.0941292	0	0	0
C. reinhardtii	LC_DISTANCE	0	0	0	0	0	0	0.0127846	0	0	0
C. reinhardtii	LC_FEATURE_NONE	0	0	0	0	0	0	-0.00191015	0	0	0
C. reinhardtii	LC_FEATURE_similarity	0	0	0	0	0	0	1.99855e-05	0	0	0
C. reinhardtii	ME2001	0	0	0	0	0	0	0.0264294	0	0	0
C. reinhardtii	ME201	-0.0394577	-0.0470298	-0.0446763	-0.0431359	-0.0435814	-0.0435539	-0.0693125	-0.0432863	-0.0448443	-0.0431533
C. reinhardtii	ME21	0	0	0	0	0	0	-0.0189202	0	0	0
C. reinhardtii	ME5	0.00217711	0.000415903	0.000751558	0	0	0	-0.00444548	2.72807e-05	0	0
C. reinhardtii	MGC2001	0	0	0	0	0	0	0.0157949	0	0	0
C. reinhardtii	MGC201	0	0	0	0	0	0	0	0	0	0
C. reinhardtii	MGC21	0	0	0	0	0	0	-0.0196354	0	0	0
C. reinhardtii	MGC5	0	0	0	0	0	0	-0.0106016	0	0	0
C. reinhardtii	midTRI_AAA	0	0	0	0	0	0	-0.000250151	0	0	0
C. reinhardtii	midTRI_AAC	0	0	0	0	0	0	0	0	0	0
C. reinhardtii	midTRI_AAG	0	0	0	0	0	0	0.0108456	0	0	0
C. reinhardtii	midTRI_AAT	0	0	0	0	0	0	-0.0134877	0	0	0
C. reinhardtii	midTRI_ACA	0	0	0	0	0	0	-0.0107264	0	0	0
C. reinhardtii	midTRI_ACC	0.0101962	0.0113892	0.0111417	0.00932339	0.0148278	0.0148483	0.0208039	0.0120205	0.0108888	0.0120632
C. reinhardtii	midTRI_ACG	0	0	0	0	0	0	0	0	0	0
C. reinhardtii	midTRI_ACT	0.0366235	0.0350393	0.0365819	0.0331575	0.0392033	0.0398424	0.0359079	0.0363551	0.0382181	0.0397711
C. reinhardtii	midTRI_CAA	0	0	0	0	0	0	0.0229713	0	0	0
C. reinhardtii	midTRI_CAC	-0.0098119	-0.00947496	-0.0113948	-0.0156609	-0.0114941	-0.0129444	-0.0217388	-0.0100986	-0.014603	-0.0123514
C. reinhardtii	midTRI_CAG	-0.00397357	-0.00163794	-0.00195473	-0.00255006	-0.00399611	0	-0.026625	-0.00290608	-0.0046859	-0.00364558
C. reinhardtii	midTRI_CAT	0	0	0	0	0	0	0	0	0	0
C. reinhardtii	midTRI_CCA	0	0	0	0	0	0	0	0	0	0
C. reinhardtii	midTRI_CCC	0	0	0	0	0	0	-0.00521492	0	0	0
C. reinhardtii	midTRI_CCG	0	0	0	0	0	0	0	0	0	0
C. reinhardtii	midTRI_CCT	0	0	0	0	0	0	0.0072846	0	0	0
C. reinhardtii	midTRI_GAA	0	0	0	0	0	0	-0.0197417	0	0	0
C. reinhardtii	midTRI_GAC	0	0	0	0	0	0	-0.00097774	0	0	0
C. reinhardtii	midTRI_GAG	0	0	0	0	0	0	0	0	0	0
C. reinhardtii	midTRI_GAT	0	0	0	0	0	0	0	0	0	0
C. reinhardtii	midTRI_GCA	-0.00634102	-0.000593555	-0.00425858	-0.002668	-0.00468803	-0.00271635	-0.0525022	-0.00467771	-0.0044573	-0.00172872
C. reinhardtii	midTRI_GCC	0	0	0	0	0	0	0	0	0	0
C. reinhardtii	midTRI_GCG	0	0	0	0	0	0	0.0356921	0	7.87661e-05	0
C. reinhardtii	midTRI_GCT	0	0	0	0	0	0	0	0	0	0
C. reinhardtii	midTRI_TAA	0	0	0	0	0	0	0.020356	0	0	0
C. reinhardtii	midTRI_TAC	0	0	0	0	0	0	0	0	0	0
C. reinhardtii	midTRI_TAG	0	0	0	0	0	0	0	0	0	0
C. reinhardtii	midTRI_TAT	0	0	0	0	0	0	0.0147641	0	0	0
C. reinhardtii	midTRI_TCA	0.0244852	0.0192241	0.0175635	0.0221342	0.0194252	0.0231388	0.0304427	0.0240969	0.0167904	0.016456
C. reinhardtii	midTRI_TCC	0	0.00673117	0.00670814	0.00635844	0.0081127	0.00390875	0.00324681	0.00587356	0.00736289	0.00508918
C. reinhardtii	midTRI_TCG	0.0472978	0.0482655	0.0444128	0.0433659	0.0486347	0.0424619	0.0460216	0.0451728	0.0451582	0.0432416
C. reinhardtii	midTRI_TCT	0	0	0	0	0	0	-0.000394523	0	0	0.000647277
C. reinhardtii	ML11	0.0204552	0.0237058	0.0185227	0.0217291	0.0257745	0.0229148	0.100047	0.0223198	0.027812	0.0275306
C. reinhardtii	ML2001	-0.00939436	-0.00806393	-0.0101787	-0.00660466	-0.00765335	-0.00722982	-0.0204634	-0.00620774	-0.0107521	-0.00506633
C. reinhardtii	ML201	0	0	0	0	0	0	0	0	0	0
C. reinhardtii	ML21	0.0475552	0.0501588	0.0431934	0.0451911	0.0460512	0.0434064	0.169785	0.0476183	0.0466924	0.0453445
C. reinhardtii	ML5	0.0485624	0.0457636	0.0482068	0.0463183	0.0430185	0.043777	0.121768	0.043497	0.0490458	0.048482
C. reinhardtii	MS_FEATURE_NONE	0	0	0	0	0	0	0.0301967	0	0	0
C. reinhardtii	MS_FEATURE_similarity	0	0	0	0	0	0	-0.0025678	0	0	0
C. reinhardtii	TE_CLASS_Class.I	-0.023872	-0.0170413	-0.0212041	-0.0235978	-0.0262072	-0.0224799	0	-0.0250993	-0.0204131	-0.0220044
C. reinhardtii	TE_CLASS_Class.II	0	0	0	0	0	0	0	0	0	0
C. reinhardtii	TE_CLASS_NONE	0.0444832	0.045373	0.0462497	0.0447318	0.0441004	0.0446402	0.0569997	0.0450078	0.0453215	0.0446619
C. reinhardtii	TE_CLASS_UNK	0	0	0	0	0	0	-1.80292e-05	0	0	0
C. reinhardtii	TE_SEQUENCE_Crypton	0	0	0	0	0	0	0.015365	0	0	0
C. reinhardtii	TE_SEQUENCE_Helitron2	0	0	0	0	0	0	-0.00569911	0	0	0
C. reinhardtii	TE_SEQUENCE_LINE	0	0	0	0	0	0	-0.0470046	0	0	0
C. reinhardtii	TE_SEQUENCE_LTR	-0.0073783	-0.0013966	-0.00232439	-0.00156014	0	-0.00203778	-0.102458	-0.00278459	-0.00480797	-0.000133865
C. reinhardtii	TE_SEQUENCE_NONE	0.0445422	0.0454695	0.0463067	0.0447888	0.0441593	0.0447302	0.096514	0.045065	0.0453816	0.044724
C. reinhardtii	TE_SEQUENCE_PAT	0	0	0	0	0	0	-0.0256441	0	0	0
C. reinhardtii	TE_SEQUENCE_PLE	0	0	0	0	0	0	0.00122327	0	0	0
C. reinhardtii	TE_SEQUENCE_SINE	0	0	0	0	0	0	0	0	0	0
C. reinhardtii	TE_SEQUENCE_TIR	0	0	0	0	0	0	0	0	0	0
C. reinhardtii	TE_SEQUENCE_UNK	0	0	0	0	0	0	-0.00701951	0	0	0
C. reinhardtii	upTRI_AAA	0	0	0	0	0	0	-0.01306	0	0	0
C. reinhardtii	upTRI_AAC	0	0	0	0	0	0	0.00124657	0	0	0
C. reinhardtii	upTRI_ACA	0	0	0	0	0	0	0.00357034	0	0	0
C. reinhardtii	upTRI_ACC	0	0	0	0	0	0	-0.0329048	0	0	0
C. reinhardtii	upTRI_AGA	0	0	0	0	0	0	0	0	0	0
C. reinhardtii	upTRI_AGC	0	0	0	0	0	0	-0.0454572	0	0	0
C. reinhardtii	upTRI_ATA	0	0	0.00235003	0	0	0	0.0433119	6.78753e-05	0.00118675	0.00141651
C. reinhardtii	upTRI_ATC	0	0	0	0	0	0	-0.0298487	0	0	0
C. reinhardtii	upTRI_CAA	0	0	0	0	0	0	0.0262762	0	0	0
C. reinhardtii	upTRI_CAC	0.116349	0.112906	0.113246	0.115111	0.114124	0.116478	0.155239	0.118451	0.112933	0.110734
C. reinhardtii	upTRI_CCA	-0.00619933	-0.00884267	-0.00295784	-0.00216625	-0.00132263	-0.00297295	-0.0240816	-0.00231939	-0.0041972	-0.00553598
C. reinhardtii	upTRI_CCC	0	0	0	0	0	0	0.0226898	0	0	0
C. reinhardtii	upTRI_CGA	0	0	0	0	0	0	-0.0122132	0	0	0
C. reinhardtii	upTRI_CGC	0	0	0	0	0	0	0.0190042	0	0	0
C. reinhardtii	upTRI_CTA	0	0	0	0	0	0	0.0108344	0	0	0
C. reinhardtii	upTRI_CTC	0.190428	0.192149	0.193	0.193808	0.190961	0.193096	0.215902	0.186603	0.18827	0.192029
C. reinhardtii	upTRI_GAA	0	0	0	0	0	0	0	0	0	0
C. reinhardtii	upTRI_GAC	0	0	0	0	0	0	-0.00118951	0	0	0
C. reinhardtii	upTRI_GCA	0	0	0	0	0	0	-0.00909929	0	0	0
C. reinhardtii	upTRI_GCC	-0.00311041	-0.00493694	-0.00699705	-0.00865728	-0.00642871	-0.0070185	-0.0498284	-0.00826322	-0.00861775	-0.00865547
C. reinhardtii	upTRI_GGA	0	0	0	0	0	0	-0.00231234	0	0	0
C. reinhardtii	upTRI_GGC	0	0	0	0	0	0	0.0123614	0	0	0
C. reinhardtii	upTRI_GTA	0	0	0	0	0	0	-0.0135791	0	0	0
C. reinhardtii	upTRI_GTC	0	0	0	0	0	0	0.0113537	0	0	0
C. reinhardtii	upTRI_TAA	0	0	0	0	0	0	0.0208962	0	0	0
C. reinhardtii	upTRI_TAC	0	0	0	0	0	0	-0.0186915	0	0	0
C. reinhardtii	upTRI_TCA	0	0	0	0	0	0	-0.00656628	0	0	0
C. reinhardtii	upTRI_TCC	0	0	0	0	0	0	0.0116569	0	0	0
C. reinhardtii	upTRI_TGA	0	0	0	0	0	0	0.00931616	0	0	0
C. reinhardtii	upTRI_TGC	0	0	0	0	0	0	-0.00909689	0	0	0
C. reinhardtii	upTRI_TTA	0	0	0	0	0	0	0.0242233	0	0	0
C. reinhardtii	upTRI_TTC	0	0	0	0	0	0	0.0195927	0	0	0
