# Supplementary material for: De Novo Mutation Rate Variation and Its Determinants in Chlamydomonas
Source: Mol Biol Evol. 2021 May 5;38(9):3709–23. doi: 10.1093/molbev/msab140 (PMC8383909; doi:10.1093/molbev/msab140)
Supplement: msab140_Supplementary_Data [file msab140_supplementary_data.zip › Table S3.xlsx]

## Sheet: imp.inc
Table S3. Weight returned for two different classification algorithms: Neural networks (with C. incerta data) and Regularized random forest (with C. reinhardtii data).
Coefficients are returned for three different sampling strategies: down and up-sampling, and SMOTE, and sorted by their value when upsampling. Weights are scaled from 0 to 100.
C. incerta (Neural Network)				C. reinhardtii (Regularized Random Forest)
Factor	Down	Up	SMOTE	Factor	Down	Up	SMOTE
E5	2.84289	100	7.51621	MGC5	100	100	20.154
midTRI_GA	70.4855	53.57	13.5047	LC_DISTANCE	88.203	99.3986	16.9997
L21	3.20546	44.5014	7.50434	TE_DISTANCE	91.006	95.9962	17.9701
midTRI_CC	89.0862	40.9103	6.53221	ME5	86.9486	91.7905	18.7672
upTRI_AA	100	39.2494	1.31321	MGC21	93.5617	91.3652	16.9102
midTRI_CA	61.4649	38.6307	51.569	MGC201	81.526	89.5117	21.5803
E21	70.5062	35.5422	9.63567	ML21	84.9314	87.5873	16.2539
upTRI_AT	41.3042	35.2722	10.1214	ME21	78.6612	85.1777	17.2662
downTRI_GA	45.3926	32.3402	7.69294	ML5	80.6401	84.313	17.6015
L5	54.2314	30.6303	0	ML2001	79.8538	80.9665	18.23
upTRI_TG	46.721	27.6426	30.2342	MS_DISTANCE	71.6397	80.3422	15.8495
upTRI_GT	36.1723	27.2089	7.1583	ML201	81.6757	80.2913	16.3908
downTRI_CC	8.14033	26.9042	3.99758	ME2001	72.7794	79.9321	15.887
upTRI_AG	36.0925	26.3526	5.29285	L201	70.8239	77.1002	13.1129
upTRI_GG	74.8408	25.9681	0.4693	MGC2001	73.2885	76.8118	15.4608
GENE_FEATURE_Intron	5.97696	24.2039	9.82524	ME201	76.4739	75.664	16.784
downTRI_AT	32.3702	24.1416	24.9343	E201	77.6571	75.2588	14.4487
downTRI_GT	60.8231	23.1633	20.0189	E2001	74.379	73.2245	14.1319
TE_SEQUENCE_LINE	44.313	22.7485	0.334948	E21	69.8405	70.3105	12.3501
MGC5	59.3365	22.5797	3.45534	L2001	70.4056	67.2261	13.3013
upTRI_TT	62.3808	22.5741	3.96928	upTRI_CT	32.1717	57.0189	10.382
upTRI_CC	43.6822	21.691	12.9373	L21	51.9439	52.6054	10.461
ME5	29.2947	21.5851	4.07797	midTRI_TG	39.8797	31.1822	100
upTRI_GC	90.4032	21.5172	10.6417	E5	24.0309	25.7628	4.08948
upTRI_TC	63.2316	19.7017	16.2782	L5	18.7208	20.3269	3.07028
midTRI_AA	63.0948	18.053	0.112518	midTRI_GG	8.95652	16.4181	82.9625
ML2001	28.2875	17.0309	6.48709	upTRI_CG	17.3379	14.4285	2.05918
downTRI_AC	46.375	16.5703	0.62484	midTRI_CC	7.47907	10.3083	0.571063
downTRI_TA	1.25178	16.3434	15.3581	upTRI_AG	6.29446	9.5401	1.01345
ML5	67.0511	15.9277	7.45845	upTRI_TG	8.71035	9.50439	47.3361
ME2001	43.3436	15.8653	1.27836	midTRI_AG	3.87116	9.4019	1.15418
upTRI_AC	23.6155	15.3608	9.27206	upTRI_CA	10.0819	9.09518	4.36073
midTRI_TC	36.1639	15.0142	4.064	upTRI_CC	13.6241	8.65002	0.686108
GENE_FEATURE_CDS	9.45315	14.7107	5.63772	GENE_FEATURE_CDS	6.86492	7.30704	5.90507
midTRI_AG	39.277	13.3843	7.17598	upTRI_GT	3.15778	6.7791	80.4463
midTRI_GC	61.3884	12.9843	18.5684	downTRI_GC	6.58472	6.53156	7.84699
downTRI_AG	11.3997	11.7853	8.41524	GENE_FEATURE_Intron	8.24873	6.51694	1.67704
TE_DISTANCE	27.1872	11.6603	5.7052	downTRI_GT	9.09959	6.50039	1.4867
MS_DISTANCE	15.7044	10.9568	0.947377	upTRI_GC	7.46956	6.39692	0.589438
downTRI_TC	2.67967	10.9552	16.3542	downTRI_CA	5.64384	6.22679	0.787505
TE_SEQUENCE_NONE	28.252	10.9521	5.3503	midTRI_GC	5.77774	6.15037	0.585295
TE_CLASS_NONE	28.0381	10.9446	4.93091	midTRI_CG	6.49783	5.97724	0.697749
midTRI_GG	81.7929	10.2415	8.00266	downTRI_TG	5.66614	5.96982	0.617518
downTRI_CG	22.9436	9.92448	2.47192	downTRI_GG	5.8814	5.66569	3.11162
TE_SEQUENCE_PLE	48.1167	9.80129	1.49829	downTRI_CG	5.57118	5.31106	0.883351
midTRI_TG	51.6364	9.75821	2.73576	upTRI_GG	5.37314	5.01174	1.18486
upTRI_GA	23.3853	9.70253	0.158838	downTRI_CT	2.3159	4.86866	1.07237
MS_FEATURE_NONE	18.1741	9.58952	2.05168	downTRI_AG	4.66997	4.66944	0.550315
MS_FEATURE_similarity	17.5975	9.54094	2.19773	downTRI_GA	5.30574	4.54783	0.995159
TE_CLASS_Class.I	1.25496	8.80213	0.0750758	midTRI_AC	4.25894	4.54748	1.15889
TE_SEQUENCE_TIR	73.1597	8.73653	8.38823	downTRI_TC	5.25238	4.53102	1.0594
ME21	30.7857	8.58644	6.42516	midTRI_GT	4.40265	4.42145	0.823534
midTRI_TA	23.3887	7.91967	25.1932	midTRI_CA	4.19234	4.39499	0.340081
MGC21	85.2473	7.82014	5.73612	downTRI_AC	4.30609	4.38527	0.999487
LC_DISTANCE	21.3519	7.80864	3.98832	upTRI_TA	4.47782	4.10171	1.22249
downTRI_GC	67.3843	7.40263	4.13969	midTRI_TC	3.59701	4.00184	0.668232
GENE_FEATURE_Intergenic	1.34146	6.76216	1.11708	midTRI_GA	3.1874	3.97194	0.609395
TE_CLASS_Class.II	47.236	6.64866	9.25595	upTRI_AC	2.42999	3.84513	0.489894
midTRI_TT	27.9622	6.4009	11.9166	GENE_FEATURE_Intergenic	3.96408	3.75797	0.826427
midTRI_CT	22.8839	6.35261	6.62604	midTRI_CT	3.83874	3.67787	0.459917
ME201	28.9637	6.09864	3.87611	downTRI_CC	4.88454	3.38704	0.735712
downTRI_CA	36.3056	6.09221	2.14793	downTRI_TT	0	3.38446	80.8537
upTRI_CA	20.4814	5.86975	0.651042	midTRI_TA	0	3.28522	0.837037
midTRI_AC	18.4756	4.99007	3.3535	upTRI_TC	2.60755	3.24364	0.56522
midTRI_GT	9.23792	4.96073	18.9858	downTRI_AA	3.90691	3.1399	1.60273
downTRI_TG	35.1198	4.77056	22.9369	midTRI_AT	3.5248	2.83222	1.17714
upTRI_CG	50.7555	4.29814	1.54465	downTRI_AT	1.95847	2.2361	42.0215
TE_SEQUENCE_PAT	1.29861	3.72755	2.56044	upTRI_GA	3.10858	1.63625	0.836241
TE_SEQUENCE_LTR	12.9126	3.04095	2.02824	upTRI_AT	2.50587	1.60094	0.230805
downTRI_CT	22.5277	2.86877	6.67634	midTRI_TT	0.254977	1.32111	0.279145
upTRI_CT	30.6295	2.34264	7.78187	TE_CLASS_Class.II	0	1.08817	0.133009
TE_CLASS_UNK	5.73836	2.0416	0.550673	upTRI_TT	2.8281	0.666739	0.398903
TE_SEQUENCE_UNK	6.89088	2.02104	1.35813	midTRI_AA	4.61712	0.320851	0.574568
midTRI_CG	45.9809	1.84611	13.3221	upTRI_AA	0.710908	0	0.634628
upTRI_TA	60.4628	1.76866	3.27503	downTRI_TA	0.98265	0	0.840998
MGC201	15.3281	1.76554	11.8219	MS_FEATURE_NONE	0	0	0.273331
E201	67.5873	1.53845	15.6005	MS_FEATURE_similarity	0	0	0.284517
TE_SEQUENCE_Helitron2	38.4558	1.16179	28.9197	TE_SEQUENCE_Helitron2	0	0	0.30099
ML21	91.109	1.06332	12.1381	TE_SEQUENCE_LINE	0	0	0.105095
midTRI_AT	6.07271	0.732025	8.41042	TE_SEQUENCE_LTR	0	0	0.114324
L2001	5.34204	0.443236	8.89907	TE_SEQUENCE_NONE	0	0	0.228345
downTRI_GG	23.4031	0.327158	1.73096	TE_SEQUENCE_PAT	0	0	0.0437846
L201	0	0.27521	41.8373	TE_SEQUENCE_PLE	0	0	0.292709
ML201	49.3451	0.261717	32.9835	TE_SEQUENCE_TIR	0.608637	0	0.0851169
MGC2001	2.40131	0.126201	1.30563	TE_SEQUENCE_UNK	0	0	0.00124706
downTRI_AA	28.7236	0.0439543	1.34212	TE_CLASS_Class.I	0	0	0.265041
E2001	37.0915	0.0126726	8.36145	TE_CLASS_NONE	0	0	0.188186
downTRI_TT	19.4185	0	100	TE_CLASS_UNK	0	0	0
