# Supplementary material for: De Novo Mutation Rate Variation and Its Determinants in Chlamydomonas
Source: Mol Biol Evol. 2021 May 5;38(9):3709–23. doi: 10.1093/molbev/msab140 (PMC8383909; doi:10.1093/molbev/msab140)
Supplement: msab140_Supplementary_Data [file msab140_supplementary_data.zip › Table S4.xlsx]

## Sheet: Sheet1
Table S4. Ka/Ks ratio for several genes related to DNA repair functions in Chlamydomonas. Gene names are are simplified from bioMart output, and description is as given from the Phytozome database.
The number of synonymous (S-Sites) and non-synonymous (N-Sites) sites is given, as well as the number of substitutions at these sites (S-Substitutions and N-Substitutions, respectively).The P value is returned for the Fisher test.
Values have been obtained using from KaKs_Calculator using manually curated alignments of C. reinhardtii and C. incerta coding sequences, excluding gaps and preserving the codon-based DNA sequence.
Gene name	Gene description	gene ID (C. reinhardtii)	gene ID (C. incerta)	Ka/Ks	P (Fisher)	S-Sites	N-Sites	S-Substitutions	N-Substitutions
DNA repair helicase	RAD3/XP-D family DNA-binding Helicase	Cre17.g706300	g3616.t1	0.0136	3.03e-86	239.22	1593.78	99.95	9.05
mutS	DNA mismatch repair protein, MutS homolog	Cre06.g250850	g2088.t1	0.0693	1.68e-30	142.23	775.77	50.07	18.93
mutS2 (K07456)	DNA mismatch repair protein, MutS homolog	Cre01.g014800	g6262.t1	0.0247	6.5e-54	207.45	1013.55	75.85	9.15
mutS2 (PTHR11361:SF14)	DNA mismatch repair protein, MutS homolog	Cre01.g040350	g6799.t1	0.0335	4.71e-103	354	1605	154.53	23.47
MSH2	DNA mismatch repair protein MSH2	Cre01.g003463	g17173.t1	0.0516	8.2e-61	205.69	1336.31	88.36	29.64
