# Supplementary material for: De Novo Mutation Rate Variation and Its Determinants in Chlamydomonas
Source: Mol Biol Evol. 2021 May 5;38(9):3709–23. doi: 10.1093/molbev/msab140 (PMC8383909; doi:10.1093/molbev/msab140)
Supplement: msab140_Supplementary_Data [file msab140_supplementary_data.zip › Table S5.xlsx]

## Sheet: annotation_cds_go_snpeff
Table S5. Mutational effects for the hypermutant line L27. A list of all mutations found at coding sequences (CDS) is listed. The following parameters are give: CHROM (contig number), POS (position), REF (reference allele), ALT (alternate allele, ie. mutation), CDS (annotated identity of the CDS), PHYTOZOME ID (CDS identity at the phytozome), PHYTOZOME DESCRIPTION (CDS description as given by the…
CHROM	POS	REF	ALT	CDS	PHYTOZOME ID	PHYTOZOME DESCRIPTION	ANN	EFF	BLAST description	BLAST E value	BLAST Per. Ident	BLAST Accession
C0001	1693694	C	G	g11778	Cre11.g469187	KOG4549 - Magnesium-dependent phosphatase (1 of 2)	missense	MODERATE	hypothetical protein CHLRE_12g514950v5 [Chlamydomonas reinhardtii]	2e-10	65.91	PNW75152.1
C0001	1729763	G	A	g11785	Cre11.g469500	PF00989 - PAS fold (PAS) (1 of 4)	missense	MODERATE	hypothetical protein CHLRE_12g514700v5 [Chlamydomonas reinhardtii]	2e-11	94.12	XP_001702982.1
C0001	2100381	T	C	g11847	Cre11.g477050	NA	stop_lost	HIGH	heme peroxidase-related protein [Chlamydomonas reinhardtii]	5e-21	95.56	XP_001702361.1
C0001	2419422	G	T	g11911	Cre11.g479850	Peptidyl-prolyl cis-trans isomerase, cyclophilin-type	synonymous	LOW	hypothetical protein GPECTOR_30g219 [Gonium pectorale]	1e-41	97.18	KXZ48123.1
C0001	3569570	C	T	g12125	Cre12.g495138	NA	synonymous	LOW	hypothetical protein CHLRE_12g511250v5 [Chlamydomonas reinhardtii]	1e-17	90.24	PNW74757.1
C0001	4079695	T	C	g12216	Cre12.g488450	Extracellular matrix protein	synonymous	LOW	hypothetical protein CHLRE_12g488750v5 [Chlamydomonas reinhardtii]	5e-128	69.6	PNW74648.1
C0001	4543959	C	G	g12282	Cre12.g485750	PTHR13420:SF5 - UPF0235 PROTEIN (1 of 1)	missense	MODERATE	hypothetical protein CHLRE_10g429601v5 [Chlamydomonas reinhardtii]	1e-26	96.23	PNW77279.1
C0001	4901540	G	A	g12344	Cre12.g510250	Vacuolar Transport Chaperone-like protein	synonymous	LOW	hypothetical protein CHLRE_10g426850v5 [Chlamydomonas reinhardtii]	0.05	62.86	PNW77211.1
C0001	5633506	C	T	g12451	Cre12.g505800	Calmodulin-like	missense	MODERATE	hypothetical protein CHLRE_10g421900v5 [Chlamydomonas reinhardtii]	3e-98	66.06	PNW77095.1
C0001	6175143	C	T	g12522	Cre12.g502450	Exostosin-like glycosyltransferase	missense	MODERATE	kinesin family protein [Chlamydomonas reinhardtii]	0.039	100	XP_001702625.1
C0001	642539	A	T	g11619	Cre11.g467689	Rieske iron-sulfur subunit of the cytochrome b6f complex, chloroplast precursor	missense	MODERATE	hypothetical protein CHLRE_08g368800v5 [Chlamydomonas reinhardtii]	3e-50	83.87	PNW79839.1
C0001	965831	C	T	g11675	Cre11.g467745	Gamma tubulin interacting protein	missense	MODERATE	Tiny macrocysts protein B [Tetrabaena socialis]	9e-18	72.92	PNH01578.1
C0002	1270659	C	A	g6271	Cre06.g278125	PF00373 - FERM central domain (FERM_M) (1 of 1)	missense	MODERATE	hypothetical protein CHLRE_01g015200v5 [Chlamydomonas reinhardtii]	3e-16	55.97	PNW88123.1
C0002	1402440	G	A	g6293	Cre06.g278148	K18121 - glyoxylate/succinic semialdehyde reductase (GLYR) (1 of 2)	missense&splice_region	MODERATE	NA	NA	NA	NA
C0002	1562267	A	G	g6317	Cre06.g278174	PTHR22942 - RECA/RAD51/RADA DNA STRAND-PAIRING FAMILY MEMBER (1 of 8)	missense	MODERATE	hypothetical protein CHLRE_01g017650v5 [Chlamydomonas reinhardtii]	0.0008	100	PNW88176.1
C0002	2007627	C	T	g6388	Cre06.g278246	NA	missense	MODERATE	hypothetical protein CHLRE_01g021500v5 [Chlamydomonas reinhardtii]	3e-30	98.31	PNW88258.1
C0002	2273362	G	A	g6425	Cre06.g278277	NA	missense	MODERATE	predicted protein [Chlamydomonas reinhardtii]	4e-07	88.46	XP_001689530.1
C0002	3638641	A	C	g6647	Cre06.g286000	NA	missense	MODERATE	NA	NA	NA	NA
C0002	3869773	G	A	g6680	Cre06.g287600	PF12796//PF13637 - Ankyrin repeats (3 copies) (Ank_2) // Ankyrin repeats (many copies) (Ank_4) (1 of 6)	synonymous	LOW	hypothetical protein CHLRE_08g383950v5 [Chlamydomonas reinhardtii]	3e-121	52.38	PNW80250.1
C0002	4149922	G	A	g6730	Cre06.g290100	Early endosomal Qc-SNARE protein, Syx6/Tlg1/Syntaxin 6-family (Qc.III.b)	missense	MODERATE	hypothetical protein GPECTOR_3g364 [Gonium pectorale]	3e-09	100	KXZ55222.1
C0002	4583121	G	A	g6807	Cre06.g294000	K01061 - carboxymethylenebutenolidase (E3.1.1.45) (1 of 2)	missense	MODERATE	NA	NA	NA	NA
C0002	954300	A	G	g6226	Cre14.g622600	NA	missense	MODERATE	hypothetical protein CHLRE_01g013250v5 [Chlamydomonas reinhardtii]	8e-24	95.83	PNW88078.1
C0003	1522910	G	A	g1559	Cre02.g084500	PTHR13244 - ZINC FINGER MYND DOMAIN CONTAINING PROTEIN 10 (1 of 16)	synonymous	LOW	hypothetical protein CHLRE_13g583050v5 [Chlamydomonas reinhardtii]	1e-17	74.03	PNW74043.1
C0003	2245742	C	T	g1661	Cre02.g089100	Delta subunit of COP-I complex	synonymous	LOW	hypothetical protein CHLRE_17g715450v5 [Chlamydomonas reinhardtii]	6e-19	34.91	PNW70330.1
C0003	2478807	C	T	g1702	Cre02.g091050	Delta-aminolevulinic acid dehydratase	missense	MODERATE	gamma-secretase accessory subunit [Chlamydomonas reinhardtii]	2e-12	93.94	XP_001693775.1
C0003	2992182	C	T	g1779	Cre02.g094150	K12130 - pseudo-response regulator 5 (PRR5) (1 of 1)	synonymous	LOW	NA	NA	NA	NA
C0003	83132	C	T	g1355	Cre02.g075676	NA	missense	MODERATE	88 kDa extracellular polypeptide [Chlamydomonas reinhardtii]	1e-24	89.47	XP_001694048.1
C0004	121107	G	A	g4989	Cre04.g228000	PF13890 - Rab3 GTPase-activating protein catalytic subunit (Rab3-GTPase_cat) (1 of 1)	synonymous	LOW	hypothetical protein CHLRE_03g197900v5 [Chlamydomonas reinhardtii]	6e-09	63.83	PNW85682.1
C0004	1369624	A	G	g5218	Cre05.g245901	NA	missense	MODERATE	predicted protein [Chlamydomonas reinhardtii]	2e-65	66.55	XP_001692004.1
C0004	23428	G	A	g4974	Cre04.g227350	NOT-complex component	synonymous	LOW	hypothetical protein GPECTOR_29g100 [Gonium pectorale]	2e-21	55	KXZ48193.1
C0004	2386551	G	A	g5408	Cre05.g235186	NA	missense&splice_region	MODERATE	hypothetical protein CHLRE_03g177100v5 [Chlamydomonas reinhardtii]	2e-13	86.54	PNW85231.1
C0004	2542652	C	G	g5436	Cre05.g236400	PF00583 - Acetyltransferase (GNAT) family (Acetyltransf_1) (1 of 35)	missense	MODERATE	hypothetical protein CHLRE_03g175851v5 [Chlamydomonas reinhardtii]	2e-15	54.66	PNW85200.1
C0004	2583118	C	T	g5442	Cre05.g236600	NA	synonymous	LOW	hypothetical protein CHLRE_03g175600v [Chlamydomonas reinhardtii]	7e-43	53.69	PNW85194.1
C0004	2822215	G	A	g5479	Cre05.g238052	KOG0508//KOG4214//KOG4412 - Ankyrin repeat protein // Myotrophin and similar proteins // 26S proteasome regulatory complex, subunit PSMD10 (1 of 1)	synonymous	LOW	GTP binding protein LepA [Chlamydomonas reinhardtii]	6e-40	95.83	XP_001703290.1
C0004	3119687	C	T	g5532	Cre05.g239900	3.1.6.1 - Arylsulfatase / Sulfatase (1 of 19)	synonymous	LOW	hypothetical protein GPECTOR_41g656 [Gonium pectorale]	1e-34	56.05	KXZ46692.1
C0004	316244	G	T	g5031	Cre04.g229700	UDP-glucose pyrophosphorylase	missense	MODERATE	NA	NA	NA	NA
C0004	330251	T	C	g5035	Cre04.g229850	NA	missense	MODERATE	predicted protein [Chlamydomonas reinhardtii]	5e-09	93.55	XP_001693123.1
C0005	1421873	A	G	g817	Cre01.g036350	K01537 - Ca2+-transporting ATPase (E3.6.3.8) (1 of 5)	missense	MODERATE	hypothetical protein CHLRE_16g651450v5 [Chlamydomonas reinhardtii]	0	64.94	PNW71371.1
C0005	1556473	C	T	g834	Cre01.g037200	NA	missense	MODERATE	hypothetical protein CHLRE_16g652150v5 [Chlamydomonas reinhardtii]	2e-12	96.88	PNW71386.1
C0005	1984935	A	C	g897	Cre01.g040200	WNK protein kinase	synonymous	LOW	NA	NA	NA	NA
C0005	2120670	C	T	g918	Cre01.g041000	KOG3450 - Huntingtin interacting protein HYPK (1 of 1)	synonymous	LOW	hypothetical protein CHLRE_16g656350v5 [Chlamydomonas reinhardtii]	3e-23	93.75	PNW71488.1
C0005	2635634	C	T	g992	Cre01.g044350	PTHR11319//PTHR11319:SF28 - G PROTEIN-COUPLED RECEPTOR-RELATED // SUBFAMILY NOT NAMED (1 of 2)	missense	MODERATE	hypothetical protein CHLRE_16g659850v5 [Chlamydomonas reinhardtii]	4e-17	86.36	PNW71574.1
C0005	3153478	T	C	g1074	Cre01.g048350	Mannan endo-1,4-beta-mannosidase	missense	MODERATE	3',5'-cyclic-nucleotide phosphodiesterase [Chlamydomonas reinhardtii]	7e-11	96.77	XP_001701483.1
C0005	3252004	C	T	g1093	Cre01.g049250	NA	missense	MODERATE	hypothetical protein CHLRE_16g665000v5 [Chlamydomonas reinhardtii]	3e-90	95.68	PNW71692.1
C0005	3439384	G	A	g1125	Cre01.g050800	NA	stop_gained	HIGH	SOUL heme-binding protein [Chlamydomonas reinhardtii]	2e-33	95.24	XP_001701432.1
C0005	593490	C	T	g700	Cre01.g030950	K15901 - EKC/KEOPS complex subunit CGI121/TPRKB (CGI121, TPRKB) (1 of 1)	synonymous	LOW	hypothetical protein CHLRE_16g692350v5 [Chlamydomonas reinhardtii]	8e-29	60.33	PNW71229.1
C0006	119205	G	T	g15946	Cre16.g660150	K02969 - small subunit ribosomal protein S20e (RP-S20e, RPS20) (1 of 1)	missense	MODERATE	hypothetical protein CHLRE_07g332700v5 [Chlamydomonas reinhardtii]	3e-73	64.84	PNW80862.1
C0006	1642501	C	T	g16165	Cre16.g688600	K11129 - H/ACA ribonucleoprotein complex subunit 2 (NHP2, NOLA2) (1 of 2)	missense	MODERATE	NA	NA	NA	NA
C0006	1727197	A	G	g16184	Cre16.g689450	NA	missense	MODERATE	predicted protein [Chlamydomonas reinhardtii]	1e-14	82.05	XP_001700881.1
C0006	2638550	G	A	g16329	Cre16.g687900	Light-harvesting protein of photosystem I	missense	MODERATE	hypothetical protein CHLRE_07g317500v5 [Chlamydomonas reinhardtii]	9e-52	78.34	PNW80435.1
C0006	728708	G	T	g16025	Cre16.g663750	PF13519 - von Willebrand factor type A domain (VWA_2) (1 of 10)	missense	MODERATE	NA	NA	NA	NA
C0007	1134008	C	G	g10921	Cre10.g444150	PTHR14143 - INTERFERON-INDUCIBLE GTPASE 5 (1 of 2)	synonymous	LOW	hypothetical protein GPECTOR_52g46 [Gonium pectorale]	9e-11	39.34	KXZ45646.1
C0007	1165801	G	A	g10927	Cre10.g444400	K16458 - centrosomal protein CEP104 (CEP104) (1 of 2)	synonymous	LOW	hypothetical protein CHLRE_03g148450v5 [Chlamydomonas reinhardtii]	2e-14	77.46	PNW84553.1
C0007	1228777	C	T	g10940	Cre10.g445000	Sodium/sulfate co-transporter	missense	MODERATE	predicted protein [Chlamydomonas reinhardtii]	1e-29	96.61	XP_001695570.1
C0007	154619	C	T	g10779	Cre10.g437450	NA	synonymous	LOW	hypothetical protein CHLRE_03g144124v5 [Chlamydomonas reinhardtii]	1e-24	54.87	PNW84396.1
C0007	206489	C	T	g10788	Cre10.g437900	PTHR17204//PTHR17204:SF29 - PRE-MRNA PROCESSING PROTEIN PRP39-RELATED // SUBFAMILY NOT NAMED (1 of 1)	missense	MODERATE	predicted protein [Chlamydomonas reinhardtii]	9e-20	80	XP_001695749.1
C0007	2976129	G	T	g11207	Cre10.g456700	PF09405 - CASC3/Barentsz eIF4AIII binding (Btz) (1 of 1)	missense	MODERATE	predicted protein [Chlamydomonas reinhardtii]	6e-32	64	XP_001703562.1
C0007	435249	G	A	g10821	Cre10.g439450	PTHR12932 - P25 ALPHA-RELATED (1 of 6)	missense	MODERATE	pyruvate kinase [Chlamydomonas reinhardtii]	5e-101	77.1	XP_001695738.1
C0007	554006	C	T	g10833	Cre10.g440050	NAD-dependent epimerase/dehydratase	synonymous	LOW	flagellar outer dynein arm heavy chain alpha [Chlamydomonas reinhardtii]	0	97.89	XP_001695733.1
C0007	910143	G	A	g10891	Cre10.g442750	K19045 - E3 ubiquitin-protein ligase BIG BROTHER and related proteins [EC:6.3.2.19] (BB) (1 of 1)	missense	MODERATE	hypothetical protein CHLRE_03g146607v5 [Chlamydomonas reinhardtii]	3e-12	53.76	PNW84528.1
C0008	1722887	C	T	g17477	Cre17.g722500	K09660 - mannose-P-dolichol utilization defect 1 (MPDU1) (1 of 2)	synonymous	LOW	predicted protein [Chlamydomonas reinhardtii]	3e-53	100	XP_001696473.1
C0008	189796	G	A	g17202	Cre17.g710300	PF12499 - Pherophorin (DUF3707) (1 of 70)	synonymous	LOW	NA	NA	NA	NA
C0008	2033877	C	T	g17546	Cre17.g725500	NA	missense&splice_region	MODERATE	N-carbamyl-L-amino acid amidohydrolase [Chlamydomonas reinhardtii]	1e-14	92.5	XP_001690684.1
C0008	2632089	C	T	g17654	Cre17.g730550	3.2.1.4 - Cellulase / Endoglucanase (1 of 4)	synonymous	LOW	NA	NA	NA	NA
C0008	3088406	G	A	g17726	Cre17.g733425	NA	synonymous	LOW	hypothetical protein CHLRE_06g278253v5 [Chlamydomonas reinhardtii]	5e-28	58.27	PNW82366.1
C0008	544157	C	G	g17260	Cre17.g712800	PTHR12393:SF6 - SPHINGOMYELIN PHOSPHODIESTERASE 2 (1 of 100)	missense	MODERATE	flagellar associated protein, adenylate/guanylate kinase-like protein [Chlamydomonas reinhardtii]	4,00E-87	97.35	XP_001697065.1
C0008	687381	C	T	g17287	Cre17.g713900	TOR kinase binding protein	missense	MODERATE	hypothetical protein CHLRE_12g521250v5 [Chlamydomonas reinhardtii]	9e-31	89.06	PNW75298.1
C0009	1182163	C	A	g4570	Cre04.g217939	Fatty acid desaturase	missense	MODERATE	predicted protein [Chlamydomonas reinhardtii]	7e-06	37.5	XP_001697477.1
C0009	1279863	G	A	g4585	Cre04.g217954	K05850 - Ca2+ transporting ATPase, plasma membrane (ATP2B) (1 of 1)	missense	MODERATE	hypothetical protein CHLRE_06g269865v5 [Chlamydomonas reinhardtii]	2e-08	44.86	PNW82006.1
C0009	1564353	C	T	g4629	Cre04.g217985	NA	stop_gained	HIGH	iron-nutrition responsive ZIP family transporter [Chlamydomonas reinhardtii]	1e-45	56.63	XP_001693046.1
C0009	1962926	C	T	g4689	Cre04.g214505	NA	missense	MODERATE	predicted protein [Chlamydomonas reinhardtii]	0.0001	46.55	XP_001700917.1
C0009	2097471	T	C	g4704	Cre04.g213751	NA	missense	MODERATE	predicted protein [Chlamydomonas reinhardtii]	4e-38	89.93	XP_001693882.1
C0009	811025	C	T	g4518	Cre04.g217050	NA	missense	MODERATE	hypothetical protein CHLRE_06g266950v5 [Chlamydomonas reinhardtii]	0.0002	46.45	PNW81935.1
C0009	917027	G	A	g4533	Cre04.g217800	NA	missense	MODERATE	NA	NA	NA	NA
C0010	1052520	C	T	g3421	Cre03.g166700	Formin	missense	MODERATE	NA	NA	NA	NA
C0010	1326889	C	T	g3482	Cre03.g169150	K13161 - heterogeneous nuclear ribonucleoprotein R (HNRNPR) (1 of 1)	missense	MODERATE	hypothetical protein CHLRE_17g712450v5 [Chlamydomonas reinhardtii]	5e-37	95.59	PNW70261.1
C0010	1980455	C	T	g3589	Cre03.g174000	Translation elongation factor EFG/EF2, LepA-related	missense&splice_region	MODERATE	NA	NA	NA	NA
C0010	323773	C	T	g3303	Cre03.g161150	PF12499 - Pherophorin (DUF3707) (1 of 70)	missense	MODERATE	NA	NA	NA	NA
C0010	50739	G	A	g3251	Cre03.g158800	3.1.2.12 - S-formylglutathione hydrolase (1 of 1)	missense	MODERATE	NA	NA	NA	NA
C0010	599728	G	A	g3353	Cre03.g163550	4.2.1.130 - D-lactate dehydratase / Glyoxylase III (1 of 2)	missense&splice_region	MODERATE	hypothetical protein CHLRE_17g719325v5 [Chlamydomonas reinhardtii]	3e-19	97.3	PNW70424.1
C0011	1649317	C	T	g15493	Cre15.g643191	NA	missense	MODERATE	hypothetical protein CHLRE_09g387912v5 [Chlamydomonas reinhardtii]	2e-19	90.28	PNW78721.1
C0011	1769085	C	T	g15518	Cre15.g643503	PF00072//PF00211//PF01036//PF02518//PF02992//PF13960 - Response regulator receiver domain (Response_reg) // Adenylate and Guanylate cyclase catalytic domain (Guanylate_cyc) // Bacteriorhodopsin-like protein (Bac_rhodopsin) // Histidine kinase-, DNA gyrase B-, and HSP90-like ATPase (HATPase_c) // Transposase family tnp2 (Transposase_21) // Domain of unknown function (DUF4218) (DUF4218) (1 of 1)	missense	MODERATE	hypothetical protein CHLRE_14g626600v5 [Chlamydomonas reinhardtii]	3e-23	42.28	PNW73290.1
C0011	1813095	G	A	g15525	Cre15.g643386	PTHR10666:SF57 - MCG1031578 (1 of 6)	missense	MODERATE	hypothetical protein CHLRE_09g389750v5 [Chlamydomonas reinhardtii]	5e-19	97.56	XP_001694559.1
C0012	1313922	G	A	g2714	Cre02.g141446	NA	missense	MODERATE	hypothetical protein CHLRE_03g201851v5 [Chlamydomonas reinhardtii]	3,00E-16	66.06	PNW85874.1
C0012	1364764	C	T	g2719	Cre02.g141546	NA	synonymous	LOW	radial spoke protein 1 [Chlamydomonas reinhardtii]	6e-48	98.84	XP_001693353.1
C0012	2124203	T	G	g2838	Cre02.g143567	PF08560 - Protein of unknown function (DUF1757) (DUF1757) (1 of 1)	missense	MODERATE	hypothetical protein CHLRE_03g207650v5 [Chlamydomonas reinhardtii]	2e-21	89.55	PNW85733.1
C0013	1444060	T	C	g7792	Cre07.g334650	K10695 - E3 ubiquitin-protein ligase RNF1/2 [EC:6.3.2.19] (RNF1_2) (1 of 1)	synonymous	LOW	hypothetical protein CHLRE_02g104100v5 [Chlamydomonas reinhardtii]	4e-12	86.84	PNW86984.1
C0013	1612174	G	A	g7814	Cre07.g335650	NA	missense	MODERATE	hypothetical protein CHLRE_02g103200v5 [Chlamydomonas reinhardtii]	9e-91	64.17	PNW86963.1
C0013	1797286	C	T	g7850	Cre07.g337400	NA	synonymous	LOW	NA	NA	NA	NA
C0013	1807732	G	A	g7851	Cre07.g337450	PTHR12203 - KDEL LYS-ASP-GLU-LEU CONTAINING - RELATED (1 of 83)	synonymous	LOW	Mg2+ transporter protein, CorA-like protein [Chlamydomonas reinhardtii]	5e-17	100	XP_001699805.1
C0013	2001591	C	T	g7879	Cre07.g338700	PTHR12072 - CWF19, CELL CYCLE CONTROL PROTEIN (1 of 4)	missense	MODERATE	hypothetical protein CHLRE_02g100300v5 [Chlamydomonas reinhardtii]	5e-38	98.59	PNW86895.1
C0013	466425	A	G	g7640	Cre07.g328450	K11344 - chromatin modification-related protein EAF6 (EAF6) (1 of 2)	missense	MODERATE	predicted protein [Chlamydomonas reinhardtii]	4e-07	79.69	XP_001699702.1
C0013	496606	A	G	g7644	Cre07.g328700	NA	synonymous	LOW	hypothetical protein CHLRE_02g110700v5 [Chlamydomonas reinhardtii]	8e-83	65.17	PNW87141.1
C0013	880655	G	A	g7705	Cre07.g331150	1.3.3.5 - Bilirubin oxidase (1 of 2)	synonymous&splice_region	LOW	hypothetical protein CHLRE_02g108100v5 [Chlamydomonas reinhardtii]	4e-06	100	PNW87080.1
C0014	112683	C	T	g3831	Cre03.g184850	PTHR11132:SF126 - PROTEIN C29A12.6, ISOFORM B (1 of 2)	missense	MODERATE	DNA replication factor C complex subunit 3 [Chlamydomonas reinhardtii]	2e-20	97.78	XP_001695879.1
C0014	306800	G	A	g3857	Cre03.g186150	PTHR12499 - OPTIC ATROPHY 3 PROTEIN OPA3 (1 of 1)	missense	MODERATE	hypothetical protein CHLRE_16g681351v5 [Chlamydomonas reinhardtii]	3e-19	60.95	PNW72128.1
C0014	326887	C	T	g3860	Cre03.g186300	Flagellar Associated Protein	synonymous	LOW	hypothetical protein CHLRE_16g681400v5 [Chlamydomonas reinhardtii]	4e-20	69.92	PNW72127.1
C0015	1190226	C	T	g8341	Cre08.g358524	NA	missense	MODERATE	hypothetical protein CHLRE_02g084400v5 [Chlamydomonas reinhardtii]	2e-56	97.09	PNW86387.1
C0015	1468397	C	T	g8389	Cre08.g358574	NA	missense	MODERATE	NA	NA	NA	NA
C0015	1590059	C	A	g8409	Cre08.g359000	NA	missense	MODERATE	peroxiredoxin type II [Chlamydomonas reinhardtii]	4e-53	94.38	XP_001701887.1
C0015	1908519	G	A	g8456	Cre08.g361100	PF00240 - Ubiquitin family (ubiquitin) (1 of 22)	stop_gained	HIGH	hypothetical protein CHLRE_12g523600v5 [Chlamydomonas reinhardtii]	5e-18	47.2	PNW75352.1
C0015	1997721	G	A	g8469	Cre08.g361750	NA	synonymous	LOW	NA	NA	NA	NA
C0015	2008548	C	T	g8470	Cre08.g361800	PF11705 - DNA-directed RNA polymerase III subunit Rpc31 (RNA_pol_3_Rpc31) (1 of 1)	missense	MODERATE	NA	NA	NA	NA
C0015	689882	G	A	g8260	Cre07.g355200	Origin recognition complex subunit 5	missense	MODERATE	protein disulfide isomerase 1 [Chlamydomonas reinhardtii]	2e-29	92.06	XP_001701755.1
C0016	1006349	G	A	g10442	Cre10.g422050	PTHR22763:SF3 - E3 UBIQUITIN-PROTEIN LIGASE RNF115 (1 of 1)	missense	MODERATE	hypothetical protein CHLRE_07g340100v5 [Chlamydomonas reinhardtii]	2e-06	98.57	PNW81038.1
C0016	1117285	G	A	g10457	Cre10.g422700	KOG4300 - Predicted methyltransferase (1 of 2)	missense	MODERATE	NA	NA	NA	NA
C0016	464708	G	T	g10368	Cre10.g418800	PF00612 - IQ calmodulin-binding motif (IQ) (1 of 28)	missense	MODERATE	NA	NA	NA	NA
C0016	949164	G	A	g10435	Cre10.g421700	Glycerol-3-phosphate dehydrogenase/dihydroxyacetone-3-phosphate reductase	missense	MODERATE	fibrocystin-like protein [Chlamydomonas reinhardtii]	0	88.91	XP_001692397.1
C0017	461830	G	T	g15706	Cre16.g649050	Adenylate/guanylate cyclase	missense	MODERATE	methylmalonate semi-aldehyde dehydrogenase [Chlamydomonas reinhardtii]	6e-25	92.59	XP_001695943.1
C0018	109785	G	A	g9934	Cre09.g399849	NA	missense	MODERATE	hypothetical protein CHLRE_12g547302v5 [Chlamydomonas reinhardtii]	1e-17	79.59	PNW76332.1
C0018	1474963	G	A	g10136	Cre09.g408950	PTHR13190:SF1 - AUTOPHAGY-SPECIFIC GENE 2, ISOFORM A (1 of 1)	synonymous	LOW	hypothetical protein CHLRE_12g547651v5 [Chlamydomonas reinhardtii]	3e-45	61.8	PNW76106.1
C0018	250184	G	C	g9958	Cre09.g400256	2.7.10.1 - Receptor protein-tyrosine kinase / Receptor protein tyrosine kinase (1 of 6)	missense	MODERATE	type-II NADH dehydrogenase [Chlamydomonas reinhardtii]	6e-20	90.91	XP_001703056.1
C0018	804203	C	T	g10033	Cre09.g402997	3.1.3.74 - Pyridoxal phosphatase / Vitamin B6-phosphate phosphatase (1 of 2)	missense	MODERATE	hypothetical protein [Roseomonas aerilata]	5.9	43.9	WP_043838784.1
C0019	1740368	G	A	g5985	Cre06.g266650	Histone H3	synonymous	LOW	DNA damage-sensing protein kinase [Chlamydomonas reinhardtii]	7e-51	99.04	XP_001698462.1
C0019	712990	T	C	g5841	Cre06.g259850	Putative chloroplast ribosomal protein L29, imported to chloroplast, large ribosomal subunit; was MRPL29 (initially thought to be mitochondrial)	missense	MODERATE	DNA damage-sensing protein kinase [Chlamydomonas reinhardtii]	7e-51	99.04	XP_001698462.1
C0020	457396	G	A	g13226	Cre12.g537850	Protein required for cyt b6 assembly	missense	MODERATE	predicted protein [Chlamydomonas reinhardtii]	0	81.08	XP_001690528.1
C0020	657867	C	T	g13260	Cre12.g539181	NA	missense	MODERATE	chloroplast stem-loop-binding protein [Chlamydomonas reinhardtii]	7e-32	91.67	XP_001690541.1
C0021	1306340	G	A	g8940	Cre08.g379750	K19385 - transmembrane protein 216 (TMEM216) (1 of 1)	synonymous	LOW	hypothetical protein CHLRE_09g395600v5 [Chlamydomonas reinhardtii]	6e-13	90	PNW78484.1
C0021	448088	G	A	g8829	Cre08.g374800	PTHR16288 - WD40 REPEAT PROTEIN 4 (1 of 1)	synonymous	LOW	NA	NA	NA	NA
C0021	867536	G	A	g8883	Cre08.g377200	K11643 - chromodomain-helicase-DNA-binding protein 4 (CHD4, MI2B) (1 of 1)	synonymous	LOW	hypothetical protein CHLRE_01g041256v5 [Chlamydomonas reinhardtii]	5e-27	68.67	PNW88711.1
C0022	1369748	T	C	g12745	Cre12.g516717	NA	missense	MODERATE	hypothetical protein CHLRE_11g467636v5 [Chlamydomonas reinhardtii]	2e-14	47	PNW76494.1
C0022	1474794	G	A	g12758	Cre12.g517350	Zinc-finger protein Lsd1	missense	MODERATE	hypothetical protein CHLRE_11g469800v5 [Chlamydomonas reinhardtii]	7e-35	80	PNW76751.1
C0022	716891	C	T	g12670	Cre12.g513150	Mia40, mitochondrial intermembrane space protein involved in protein import.	synonymous	LOW	hypothetical protein CHLRE_11g467626v5 [Chlamydomonas reinhardtii]	2e-36	70.29	PNW76480.1
C0023	105645	G	A	g16458	Cre16.g682250	PF07707 - BTB And C-terminal Kelch (BACK) (1 of 15)	missense	MODERATE	cytochrome c oxidase assembly protein [Chlamydomonas reinhardtii]	4e-14	100	XP_001698539.1
C0023	1324027	C	T	g16629	Cre16.g674550	PTHR11635 - CAMP-DEPENDENT PROTEIN KINASE REGULATORY CHAIN (1 of 5)	missense	MODERATE	hypothetical protein CHLRE_17g732450v5 [Chlamydomonas reinhardtii]	0.004	80	PNW70736.1
C0023	237736	T	C	g16480	Cre16.g681251	NA	missense	MODERATE	hypothetical protein CHLRE_10g453500v5 [Chlamydomonas reinhardtii]	2e-18	83.67	PNW77826.1
C0025	105649	C	T	g15067	Cre14.g625500	Flagellar Associated Protein with ankyrin repeats	synonymous	LOW	hypothetical protein CHLRE_14g627650v5 [Chlamydomonas reinhardtii]	2e-32	82.67	PNW73319.1
C0025	1260647	C	T	g15221	Cre14.g631575	NA	synonymous	LOW	hypothetical protein CHLRE_14g633300v5 [Chlamydomonas reinhardtii]	4.6	89.29	PNW73477.1
C0026	1205204	G	A	g1328	Cre02.g074550	NA	missense	MODERATE	radial spoke protein 4 [Chlamydomonas reinhardtii]	4e-30	96.61	XP_001700728.1
C0026	463276	G	A	g1243	Cre01.g055550	Cytochrome c oxidase assembly protein	synonymous	LOW	predicted protein [Chlamydomonas reinhardtii]	4e-91	94.58	XP_001696082.1
C0026	849924	G	A	g1287	Cre01.g070567	KOG4183 - RNA polymerase I 49 kDa subunit (1 of 1)	missense	MODERATE	hypothetical protein CHLRE_05g244000v5	2e-08	90	PNW83415.1
C0027	1294624	C	T	g7401	Cre07.g320050	Putative tyrosine kinase	synonymous	LOW	predicted protein [Chlamydomonas reinhardtii]	1e-09	92.59	XP_001694129.1
C0028	226198	G	T	g400	Cre01.g016750	K03542 - photosystem II 22kDa protein (psbS) (1 of 2)	synonymous	LOW	glycolate dehydrogenase [Chlamydomonas reinhardtii]	2e-18	92.86	XP_001695381.1
C0028	228578	A	G	g400	Cre01.g016750	K03542 - photosystem II 22kDa protein (psbS) (1 of 2)	missense	MODERATE	glycolate dehydrogenase [Chlamydomonas reinhardtii]	3e-21	91.49	ABG36932.1
C0028	807249	G	A	g495	Cre01.g021350	NA	missense	MODERATE	predicted protein [Chlamydomonas reinhardtii]	1e-29	91.23	XP_001695459.1
C0028	882497	T	C	g513	Cre01.g022250	Mitochondrial ribosomal protein L3	missense	MODERATE	hypothetical protein CHLRE_06g282750v5 [Chlamydomonas reinhardtii]	1e-134	64.78	PNW82532.1
C0029	1226331	C	T	g14487	Cre13.g590750	Histone H2B	missense	MODERATE	predicted protein [Chlamydomonas reinhardtii]	1e-26	60.67	XP_001691640.1
C0030	112866	G	C	g8543	Cre08.g364850	PTHR16222//PTHR16222:SF17 - ADP-RIBOSYLGLYCOHYDROLASE // SUBFAMILY NOT NAMED (1 of 4)	synonymous	LOW	predicted protein [Chlamydomonas reinhardtii]	1e-20	61.54	XP_001697472.1
C0030	113267	C	T	g8543	Cre08.g364850	PTHR16222//PTHR16222:SF17 - ADP-RIBOSYLGLYCOHYDROLASE // SUBFAMILY NOT NAMED (1 of 4)	missense	MODERATE	hypothetical protein GPECTOR_83g301 [Gonium pectorale]	0.75	69.57	KXZ43689.1
C0030	1249270	G	A	g8717	Cre08.g372150	NA	stop_gained	HIGH	hypothetical protein CHLRE_07g347900v5 [Chlamydomonas reinhardtii]	8e-19	100	PNW81240.1
C0031	1075229	C	T	g13000	Cre12.g527800	Outer dynein light chain, LC10	missense	MODERATE	flagellar associated protein [Chlamydomonas reinhardtii]	5e-17	76.85	XP_001697638.1
C0031	1147686	G	A	g13010	Cre12.g527800	Outer dynein light chain, LC10	missense	MODERATE	NA	NA	NA	NA
C0032	1153523	G	T	g8136	Cre07.g349700	PTHR14194:SF71 - PRESTALK A DIFFERENTIATION PROTEIN A (1 of 2)	missense	MODERATE	hypothetical protein CHLRE_04g222100v5 [Chlamydomonas reinhardtii]	0.007	100	PNW84127.1
C0033	1099271	C	A	g2223	Cre02.g108450	Flagellar Associated Protein, transcriptional coactivator-like	missense	MODERATE	phosphoglycerate mutase-like protein [Chlamydomonas reinhardtii]	3e-30	74.74	XP_001696604.1
C0033	1103968	G	A	g2224	Cre02.g108500	NA	synonymous&splice_region	LOW	pyruvate carboxylase [Chlamydomonas reinhardtii]	5e-34	95.52	XP_001696348.1
C0033	1204843	C	T	g2237	Cre02.g109126	NA	missense	MODERATE	NA	NA	NA	NA
C0033	189762	C	T	g2078	Cre02.g101800	K15033 - peptidyl-tRNA hydrolase ICT1 [EC:3.1.1.29] (ICT1) (1 of 1)	missense	MODERATE	cytoplasmic dynein 1b heavy chain [Chlamydomonas reinhardtii]	1e-66	98.13	XP_001696428.1
C0033	970566	G	A	g2203	Cre02.g107450	ATP-sulfurylase	synonymous	LOW	NA	NA	NA	NA
C0034	1020898	G	A	g9461	Cre09.g391550	NA	missense	MODERATE	dynein heavy chain [Chlamydomonas reinhardtii]	2e-25	96.23	XP_001691461.1
C0034	1074889	G	A	g9469	Cre09.g391150	PF05548 - Gametolysin peptidase M11 (Peptidase_M11) (1 of 48)	missense	MODERATE	hypothetical protein CHLRE_06g297500v5 [Chlamydomonas reinhardtii]	7e-11	59.79	PNW82862.1
C0034	49954	G	A	g9314	Cre09.g398350	K10597 - ubiquitin conjugation factor E4 B (UBE4B, UFD2) (1 of 1)	synonymous	LOW	hypothetical protein CHLRE_06g305302v5 [Chlamydomonas reinhardtii]	2e-14	71.43	PNW83062.1
C0034	52698	C	T	g9315	Cre09.g398300	NA	missense	MODERATE	hypothetical protein CHLRE_06g305251v5 [Chlamydomonas reinhardtii]	4e-156	82.58	PNW83061.1
C0035	1133032	C	T	g3023	Cre06.g302300	PF07460 - NUMOD3 motif (2 copies) (NUMOD3) (1 of 14)	synonymous	LOW	hypothetical protein CHLRE_10g446250v5 [Chlamydomonas reinhardtii]	1e-28	100	PNW77663.1
C0035	567784	G	A	g2935	Cre03.g145407	PF00642 - Zinc finger C-x8-C-x5-C-x3-H type (and similar) (zf-CCCH) (1 of 18)	synonymous	LOW	NA	NA	NA	NA
C0036	1022950	C	A	g14717	Cre14.g610582	PF00651 - BTB/POZ domain (BTB) (1 of 55)	missense	MODERATE	hypothetical protein CHLRE_18g750047v5 [Chlamydomonas reinhardtii]	0	55.64	PNW69869.1
C0036	603339	C	T	g14664	Cre14.g608275	NA	missense	MODERATE	predicted protein [Chlamydomonas reinhardtii]	4e-75	77.02	XP_001695138.1
C0037	873523	T	C	g13655	Cre09.g399363	NA	missense	MODERATE	5'-nucleotidase [Hondaea fermentalgiana]	6e-07	59.52	GBG30915.1
C0040	367178	C	T	g4855	Cre04.g222500	NA	synonymous	LOW	hypothetical protein CHLRE_10g451600v5 [Chlamydomonas reinhardtii]	0.0002	51.22	PNW77784.1
C0040	672078	G	A	g4903	Cre04.g224667	PTHR15535//PTHR15535:SF23 - TRANSMEMBRANE PROTEIN 2-RELATED // SUBFAMILY NOT NAMED (1 of 14)	missense	MODERATE	hypothetical protein DMF41_11295 [Verrucomicrobia bacterium]	1.1	40.82	PYL18862.1
C0040	814715	C	A	g4921	Cre04.g225176	NA	synonymous	LOW	NA	NA	NA	NA
C0041	142131	C	T	g16788	Cre16.g681690	NA	synonymous	LOW	NA	NA	NA	NA
C0041	274750	C	G	g16808	Cre16.g683931	NA	missense&splice_region	MODERATE	hypothetical protein CHLRE_01g001300v5 [Chlamydomonas reinhardtii]	2.8	68.75	PNW87763.1
C0042	375595	C	T	g4211	Cre03.g205100	NA	synonymous	LOW	hypothetical protein CHLRE_04g227750v5 [Chlamydomonas reinhardtii]	0.005	86.96	PNW84274.1
C0042	910414	G	A	g4277	Cre03.g202202	PTHR12203:SF13 - F10K1.7 PROTEIN (1 of 33)	missense	MODERATE	hypothetical protein CHLRE_04g231222v5 [Chlamydomonas reinhardtii]	0.0005	94.12	PNW84348.1
C0043	614962	G	T	g9086	Cre09.g386113	K01408 - insulysin (IDE, ide) (1 of 2)	missense	MODERATE	NA	NA	NA	NA
C0043	946714	C	A	g9127	Cre09.g386744	NA	synonymous	LOW	AAA family ATPase [Actinomadura bangladeshensis]	3e-16	53.54	WP_163052812.1
C0044	281473	A	G	g2439	Cre02.g117650	2.4.2.26 - Protein xylosyltransferase / Uridine diphosphoxylose-protein xylosyltransferase (1 of 11)	missense	MODERATE	hypothetical protein CHLRE_10g421150v5 [Chlamydomonas reinhardtii]	0.095	36	PNW77076.1
C0044	330538	G	A	g2445	Cre02.g117850	K11835 - ubiquitin carboxyl-terminal hydrolase 4/11/15 [EC:3.4.19.12] (USP4_11_15, UBP12) (1 of 1)	synonymous	LOW	NA	NA	NA	NA
C0044	38623	C	T	g2405	Cre02.g116200	NA	missense	MODERATE	predicted protein [Chlamydomonas reinhardtii]	4e-25	89.58	XP_001694735.1
C0044	506420	G	A	g2465	Cre02.g118801	2.4.1.246 - Mannosylfructose-phosphate synthase / MFPS (1 of 1)	synonymous	LOW	NA	NA	NA	NA
C0046	263470	C	A	g9741	Cre09.g392988	PF03732 - Retrotransposon gag protein (Retrotrans_gag) (1 of 5)	missense	MODERATE	elongation factor EF-Tu-like protein [Chlamydomonas reinhardtii]	1e-34	100	XP_001699617.1
C0047	590799	A	G	g17073	Cre17.g704251	NA	missense	MODERATE	hypothetical protein CHLRE_04g213450v5 [Chlamydomonas reinhardtii]	2e-18	100	PNW83974.1
C0047	771457	C	T	g17097	Cre17.g705400	20S proteasome alpha subunit A	missense	MODERATE	hypothetical protein CHLRE_04g212050v5 [Chlamydomonas reinhardtii]	0.012	92	PNW84006.1
C0048	731930	G	A	g11439	Cre10.g466750	Serine O-acetyltransferase	missense	MODERATE	NA	NA	NA	NA
C0048	802284	C	T	g11453	NA	NA	missense	MODERATE	sugar nucleotide transporter [Chlamydomonas reinhardtii]	6e-34	94.12	XP_001691384.1
C0049	275489	G	A	g6876	Cre06.g297200	Flagellar Associated Protein	missense	MODERATE	guanylate cyclase [Chlamydomonas reinhardtii]	1e-54	66.52	XP_001702311.1
C0049	315495	C	T	g6882	Cre06.g297516	NA	missense	MODERATE	predicted protein [Chlamydomonas reinhardtii]	0.0003	42	XP_001697800.1
C0050	306549	G	A	g7495	Cre07.g324450	NA	synonymous	LOW	predicted protein [Chlamydomonas reinhardtii]	3e-30	56.25	XP_001694706.1
C0051	36227	G	A	g13444	Cre12.g554450	NA	synonymous	LOW	hypothetical protein CHLRE_02g073250v5 [Chlamydomonas reinhardtii]	6e-07	91.18	PNW86099.1
C0052	405402	G	A	g7966	Cre07.g341250	NA	missense	MODERATE	hypothetical protein CHLRE_14g618350v5 [Chlamydomonas reinhardtii]	1e-18	52.5	PNW73084.1
C0052	576699	G	A	g7996	Cre07.g343700	Dihydrolipoamide succinyltransferase, oxoglutarate dehydrogenase E2 component	missense	MODERATE	hypothetical protein CHLRE_16g662951v5 [Chlamydomonas reinhardtii]	0.0001	73.33	PNW71644.1
C0054	486719	G	T	g9254	Cre09.g400700	NA	synonymous	LOW	bardet-biedl syndrome 1 protein [Chlamydomonas reinhardtii]	3e-38	95.89	XP_001701093.1
C0054	486720	G	T	g9254	Cre09.g400700	NA	missense	MODERATE	bardet-biedl syndrome 1 protein [Chlamydomonas reinhardtii]	3e-38	95.89	XP_001701093.1
C0054	526113	G	A	g9263	Cre09.g400300	NA	synonymous	LOW	hypothetical protein CHLRE_17g742400v5 [Chlamydomonas reinhardtii]	4e-14	65.29	PNW71005.1
C0056	484307	G	A	g14974	Cre14.g621351	2.7.6.5 - GTP diphosphokinase / Stringent factor (1 of 2)	missense	MODERATE	hypothetical protein CHLRE_01g048600v5 [Chlamydomonas reinhardtii]	1e-10	92.06	PNW88873.1
C0056	549193	A	G	g14985	Cre14.g621850	PF13369 - Transglutaminase-like superfamily (Transglut_core2) (1 of 4)	missense	MODERATE	predicted protein [Chlamydomonas reinhardtii]	2e-25	94.74	XP_001690218.1
C0057	168666	G	A	g13044	Cre12.g529800	KOG1909 - Ran GTPase-activating protein (1 of 3)	missense	MODERATE	hypothetical protein GPECTOR_9g685 [Gonium pectorale]	2e-05	75.86	KXZ52640.1
C0057	346926	C	T	g13070	Cre12.g531000	Ammonium transporter	missense	MODERATE	hypothetical protein CHLRE_17g745447v5 [Chlamydomonas reinhardtii]	2e-12	90.24	PNW71073.1
C0057	64584	C	T	g13031	Cre12.g529250	PTHR11339:SF290 - PROTEIN T26A8.1 (1 of 7)	missense	MODERATE	NA	NA	NA	NA
C0058	45840	G	A	g14271	Cre13.g581000	2.4.2.26 - Protein xylosyltransferase / Uridine diphosphoxylose-protein xylosyltransferase (1 of 11)	missense	MODERATE	DnaJ-like protein [Chlamydomonas reinhardtii]	3e-09	100	PNW83750.1
C0059	304651	C	T	g334	Cre01.g013700	K15040 - voltage-dependent anion channel protein 2 (VDAC2) (1 of 2)	missense	MODERATE	NA	NA	NA	NA
C0064	374767	C	T	g9880	Cre09.g398030	PF05918 - Apoptosis inhibitory protein 5 (API5) (API5) (1 of 1)	synonymous	LOW	hypothetical protein CHLRE_01g046600v5 [Chlamydomonas reinhardtii]	4e-12	69.39	PNW88803.1
C0066	352707	A	G	g3214	Cre03.g157400	PTHR10217:SF509 - CNG CHANNEL-LIKE, ISOFORM E (1 of 4)	synonymous	LOW	hypothetical protein CHLRE_08g384100v	4e-121	58.46	PNW80253.1
C0067	181044	C	T	g6980	Cre06.g301700	NA	missense	MODERATE	predicted protein [Chlamydomonas reinhardtii]	3e-10	93.55	XP_001697797.1
C0068	177649	G	A	g4314	Cre03.g200651	PF13639 - Ring finger domain (zf-RING_2) (1 of 34)	missense	MODERATE	hypothetical protein CHLRE_01g065457v5 [Chlamydomonas reinhardtii]	1e-58	56.53	PNW89081.1
C0068	462294	T	C	g4364	Cre03.g199759	PTHR10972:SF96 - OXYSTEROL-BINDING PROTEIN (1 of 1)	missense	MODERATE	predicted protein [Chlamydomonas reinhardtii]	1e-11	90.91	XP_001700226.1
C0071	69882	G	A	g16938	Cre17.g698400	Low-CO2-inducible protein	missense	MODERATE	NA	NA	NA	NA
C0071	88025	G	A	g16942	Cre17.g698532	NA	missense	MODERATE	cytochrome P450 [Chlamydomonas reinhardtii]	3e-07	96.3	XP_001694729.1
C0072	120822	G	A	g3775	Cre03.g182150	Predicted protein	missense	MODERATE	hypothetical protein CHLRE_11g477450v5 [Chlamydomonas reinhardtii]	2e-09	100	PNW76816.1
C0072	90397	C	T	g3771	Cre03.g181950	NA	synonymous	LOW	protein phosphatase 2A regulatory subunit	4e-44	97.44	XP_001697300.1
C0073	68391	T	C	g9628	Cre09.g388949	PTHR10237 - DEFORMED EPIDERMAL AUTOREGULATORY FACTOR 1 HOMOLOG SUPPRESSIN (1 of 1)	missense	MODERATE	RecName: Full=Dynein regulatory complex subunit 4; AltName: Full=Growth arrest-specific protein 8 homolog; AltName: Full=Protein PF2 [Chlamydomonas reinhardtii]	0.002	100	Q7XJ96.1
C0077	148609	G	A	g16738	Cre16.g676309	K08850 - aurora kinase, other [EC:2.7.11.1] (AURKX) (1 of 19)	missense	MODERATE	NA	NA	NA	NA
C0077	74845	C	T	g16727	Cre16.g675076	NA	missense	MODERATE	NA	NA	NA	NA
C0078	222887	C	T	g11492	Cre11.g467563	PTHR10174 - RETINALDEHYDE BINDING PROTEIN-RELATED (1 of 10)	missense	MODERATE	predicted protein [Chlamydomonas reinhardtii]	3e-19	91.67	XP_001691640.1
C0079	118565	G	A	g7143	Cre06.g308600	NA	missense	MODERATE	NA	NA	NA	NA
C0079	122415	G	A	g7144	Cre06.g308650	NA	synonymous	LOW	hypothetical protein CHLRE_14g624650v5 [Chlamydomonas reinhardtii]	5e-21	68.63	PNW73244.1
C0080	213852	G	A	g13134	Cre12.g534000	PTHR12393:SF6 - SPHINGOMYELIN PHOSPHODIESTERASE 2 (1 of 100)	missense	MODERATE	RWP-RK transcription factor [Chlamydomonas reinhardtii]	1e-08	83.33	XP_001698973.1
C0082	170717	G	A	g12818	Cre12.g520173	PTHR10887//PTHR10887:SF340 - DNA2/NAM7 HELICASE FAMILY // SUBFAMILY NOT NAMED (1 of 1)	missense	MODERATE	predicted protein [Chlamydomonas reinhardtii]	9e-09	100	XP_001699002.1
C0083	104204	C	T	g16676	Cre16.g672450	NA	stop_gained	HIGH	phosphoenolpyruvate carboxykinase, splice variant [Chlamydomonas reinhardtii]	2e-34	100	XP_001694963.1
C0084	66482	G	A	g13704	Cre12.g543301	NA	missense	MODERATE	hypothetical protein CHLRE_01g004750v5 [Chlamydomonas reinhardtii]	5e-13	83.33	PNW87857.1
C0089	2589	C	T	g14224	Cre13.g579017	PTHR14499 - POTASSIUM CHANNEL TETRAMERIZATION DOMAIN-CONTAINING (1 of 1)	synonymous	LOW	hypothetical protein CHLRE_02g114250v5 [Chlamydomonas reinhardtii]	3e-38	90	PNW87232.1
C0089	85293	G	A	g14242	Cre13.g579700	PTHR10157 - DOPAMINE BETA HYDROXYLASE RELATED (1 of 33)	missense	MODERATE	amino acid transporter [Chlamydomonas reinhardtii]	9e-09	86.11	PNW87256.1
C0093	68244	C	T	g6056	Cre06.g269908	NA	synonymous	LOW	hypothetical protein CHLRE_12g538550v5 [Chlamydomonas reinhardtii]	0.12	63.16	PNW75727.1
C0097	86225	C	T	g14206	Cre13.g578051	NA	synonymous	LOW	NA	NA	NA	NA
C0102	143397	C	G	g9698	Cre09.g391541	K17616 - CTD small phosphatase-like protein 2 [EC:3.1.3.-] (CTDSPL2) (1 of 1)	missense	MODERATE	ABC transporter, multidrug resistance associated protein [Chlamydomonas reinhardtii]	6e-96	96.23	XP_001692940.1
C0106	45415	C	T	g14048	Cre13.g571251	PTHR21415 - U7 SNRNA-ASSOCIATED SM-LIKE PROTEIN LSM11 (1 of 1)	missense	MODERATE	NA	NA	NA	NA
C0129	52948	A	G	g15618	Cre16.g692900	PTHR12393:SF6 - SPHINGOMYELIN PHOSPHODIESTERASE 2 (1 of 100)	missense	MODERATE	hypothetical protein CHLRE_16g688638v5 [Chlamydomonas reinhardtii]	6e-44	92	PNW72529.1
